# Supplementary material for: sept-1/zina-1 is an ancient toxin-antidote system in Caenorhabditis elegans
Source: PLoS Biol. 2026 Jul 23;24(7):e3003563. doi: 10.1371/journal.pbio.3003563 (PMC13411925; doi:10.1371/journal.pbio.3003563)
Supplement: S1 Table — Column A to E show the names and coordinates of the genes in XZ1516 genome. Column F shows the transcript name of the N2 gene aligned to the XZ1516 gene. Columns G to O show the alignment details with the XZ1516 gene as the query (e.g., Qstart and Qend) and the N2 gene as the target sequence (e.g., Sstart and Send). The percentage of identity for the alignment is shown in column O. Column P shows the RNA expression level of the candidate gene in XZ1516. Column S shows whether the RNAi of the gene induced the rod-like phenotype. Columns T and U list the primers used to amplify the target XZ1516 gene, and the amplified DNA fragments were inserted into L4440 for feeding RNAi. (XLSX) [file pbio.3003563.s009.xlsx]

## Sheet: Sheet1
Chromosome	Start	End	Strand	GeneName	Sseqid	Qstart	Qend	Sstart	Send	Evalue	Nident	Mismatch	Positive	Pident	Total FPKM	Protein Length	Frist_AA	rod phenotype	Forward Primer	Reverse Primer
V_RagTag	15118923	15119240	-	g3272	Y62H9A.12	54	101	36	80	0.46	15	30	26	31.25	2.86228	106	M	FALSE	CGGAGACTTCGCAACTTTATGTC	TGGTCGCACTCTTGATGTTCATA
V_RagTag	15119605	15119907	+	g3273	C10G11.8	2	83	317	387	2.82e-24	49	22	58	59.756	6.90732	101	M	FALSE	AATCGTGGAGATGTGAGCGTTAT	GCTCTTTTCTTTCCCATGAGCTG
V_RagTag	15853600	15853977	+	g3492	K07F5.16a	19	66	41	88	0.039	16	32	22	33.333	6.70466	126	M	FALSE	GATCACGACTCGGAGTATTCCC	CATTAATACAACAAGTACGGTAACA
V_RagTag	16321028	16323156	-	g3603	Y6E2A.5	1	434	12	445	0	344	90	386	79.263	0.933957	436	M	FALSE	ACCATGAAGAGTTCGGTTTTGGA	ACAAGTAGTTTAGGTGGAGCCAC
V_RagTag	16381427	16381921	+	g3628	F57A10.2	1	132	28	152	3.66e-68	101	24	110	76.515	17.9311	133	M	FALSE	TTGTGGCTCAGTGTGAATAaggt	GGAACGAAGACGACAGGGATAC
V_RagTag	16381299	16381921	+	g3631	F57A10.2	1	159	1	152	1.35e-83	123	29	132	77.358	16.6636	160	M	FALSE	CAGCGAAgACCTTCAAACCAAG	CAGGGATACGACGAACtcCTTC
V_RagTag	16495950	16496578	+	g3653	C08E3.6	1	177	1	180	3.76e-66	95	82	135	52.778	19.844	177	M	FALSE	GCTCTACGCGAAAATCAGCTTAT	TCTCTCCTCCGACaaatttctcc
V_RagTag	16495950	16496488	+	g3656	C08E3.6	1	145	1	146	3.56e-54	78	67	112	53.425	0.716727	147	M	FALSE	GCTCTACGCGAAAATCAGCTTAT	CCGTAAGTGATTTTATGACGCCA
V_RagTag	16504875	16505294	+	g3658	T06C12.4	1	122	244	369	1.96e-25	58	64	80	46.032	1.09786	122	M	FALSE	ACAATGGAAGATGGCTAAGGAGT	tgaaatcCGGTTTCCAGTCAGAT
V_RagTag	16675311	16677167	-	g3716	C06C6.5a	1	354	1	359	1.79e-168	232	122	275	64.624	3.17306	354	M	FALSE	GCGATGTTTAATATGTGGCTGCT	GTGCATATCACAAATGAGCAGCT
V_RagTag	16744297	16744828	-	g3748	T23D5.3	1	153	47	196	1.07e-19	72	55	87	40.909	0.963465	160	M	FALSE	TTACCCGATGATCCTGTAACCAC	AACTTACTCGGAGCTGAAGTTGT
V_RagTag	16798297	16799388	+	g3762	DY3.4a	96	178	433	500	0.47	24	44	35	28.916	1.69963	364	M	FALSE	ATCCACTCGCTCCAAAGAATTCT	GTCCATCTTCCGTCTTTCCTTCT
V_RagTag	16826021	16826917	-	g3768	F44G3.10	1	159	1	159	2.03e-55	83	76	117	52.201	1.00999	159	M	FALSE	GCTGTCAAGCGTAATTTCTTTGA	CAACGGCAATCCAGAAATGCTAT
V_RagTag	17102671	17103246	-	g3830	Y105C5B.13	1	161	1	159	4.58e-70	106	53	126	65.839	430.237	192	M	FALSE	CGCTCCAATCATGTACAAGTTGG	TTAGGAGGCAGATGGTCCAGCTT
V_RagTag	17657791	17659948	+	g3946	M01B2.6	1	449	1	448	0	281	164	340	62.168	2.20675	451	M	FALSE	ATGATTGCTGAAAAGAAGCGCTT	TCCTCCCAGATTCATGCTTTTCA
V_RagTag	17654624	17656877	-	g3947	T25E12.8	3	338	6	363	9.81e-124	198	133	244	54.545	0.860003	341	M	FALSE	ATTCTGCTACGTCATTGGTGGAT	AAACAATTCCTGTAGGCCGTTTG
V_RagTag	17652609	17654228	+	g3948	T20B3.12	1	352	1	367	1.95e-146	213	137	266	57.724	2.50129	352	M	FALSE	CTGGAAGAAGATCCTGATCGGAG	tcttccagaatttttcgCTTGCA
V_RagTag	17661678	17662247	+	g4000	F49A5.4a	1	137	240	373	2.2e-59	87	47	109	63.504	0.767604	137	M	FALSE	TGAATCATGCGACTACAGCTACG	TTTTCCAAGATTCTTCGCTTGCA
V_RagTag	17654624	17656877	-	g4011	T25E12.8	3	338	6	363	9.81e-124	198	133	244	54.545	0.904992	341	M	FALSE	ATTCTGCTACGTCATTGGTGGAT	AAACAATTCCTGTAGGCCGTTTG
V_RagTag	17718425	17719037	-	g4018	F20D6.4b	4	170	204	366	2.25e-50	84	77	113	49.704	2.38091	170	M	FALSE	AATTCAACGAGAACGCTCACTTC	ACGGGTCAGCACAAACATAAATG
V_RagTag	17735671	17736198	-	g4025	F46F5.8	126	164	12	50	3.38e-06	19	20	26	48.718	0.620716	176	M	FALSE	ATGCAAAAACTCAGCCAAACTCC	ATCTCCATTAGCAGCAACACAGG
V_RagTag	17955656	17956213	+	g4121	C27A12.7a	81	115	451	486	4.9	14	21	20	38.889	16.0703	186	M	FALSE	CAAGAATACCACCGACTCCATCA	gaATTCGTGGTATTCCTGCGGAT
V_RagTag	18149763	18152071	-	g4133	K08H10.7	294	427	886	1019	4.22e-62	99	35	106	73.881	2.47875	428	M	FALSE	CGAGATTTGCGAGTTGGAAAGAg	TTCCATTTCGCGTCGATTTAGTG
V_RagTag	19008267	19009059	-	g4269	C16A11.6	5	231	1	228	1.95e-105	154	72	182	67.249	8.15625	231	M	FALSE	AGCCATGAAGTGCATTATCAAGC	TGTGTGACGAAGATACGAGTTGT
V_RagTag	18482572	18483396	-	g4276	Y59A8B.11b	15	206	20	210	3.43e-65	104	87	137	54.167	2.91761	206	M	FALSE	taGTCCTCCATCGATGTCGGATT	CATGTTATCTGGATTCCCGTTGC
V_RagTag	18483959	18485208	-	g4277	Y59A8B.11a	20	332	1	295	3.16e-127	193	102	230	61.661	43.4485	334	M	FALSE	AATCCTCGATCGATGTCGGATTT	GATGCAGAATTGGGATCCGTTTC
V_RagTag	18482193	18483396	-	g4278	Y59A8B.11b	15	317	20	321	2.53e-119	175	127	220	57.756	7.33682	317	M	FALSE	TctctaGTCCTCCATCGATGTCG	GAGCGCCATTGTCATAGTCAAC
V_RagTag	18540828	18542058	+	g4295	Y26G10.6	1	56	1	53	3.04e-14	35	18	38	62.5	0.746233	383	M	FALSE	AGTGCTCCAGAAAACTCAGTTGA	ACACCAGTTCATCATACTCACGA
V_RagTag	18766918	18768189	-	g4339	C06H5.1	1	380	1	379	0	304	75	338	80	31.2514	380	M	FALSE	GAGCACTGCGAATCTGTATCCTA	CCATCCGGTTGATAAGCAATGTC
V_RagTag	18482193	18483396	-	g4401	Y59A8B.11b	15	317	20	321	2.53e-119	175	127	220	57.756	6.49647	317	M	FALSE	TctctaGTCCTCCATCGATGTCG	GAGCGCCATTGTCATAGTCAAC
V_RagTag	19008267	19009059	-	g4412	C16A11.6	5	231	1	228	1.95e-105	154	72	182	67.249	86.5133	231	M	FALSE	AGCCATGAAGTGCATTATCAAGC	TGTGTGACGAAGATACGAGTTGT
V_RagTag	20043014	20045875	+	g4466	F31E8.5	1	293	183	466	3.91e-22	87	186	137	28.618	30.799	308	M	FALSE	TCTGTTTTGCACATGTTACACGG	TGTTCGAGTACACTCCGTGAATT
V_RagTag	19280465	19280863	-	g4473	Y106G6A.2a	46	76	172	209	3.7	15	16	21	39.474	5.95223	103	M	FALSE	CGGCTATCAACACTATCAGACGA	AGTCAGAATCGGAGTCCATTACT
V_RagTag	19281047	19283428	-	g4474	F25G6.1	1	548	1	549	2e-130	199	345	310	35.986	2.98055	628	M	FALSE	AAAGTTCCCAAAGCTCTCAATGC	TTTCCACATTGCATTCTGTCTGG
V_RagTag	19655003	19656037	+	g4494	F52C6.11	181	217	176	210	4.3	13	22	23	35.135	28.4706	329	M	FALSE	TGAAATTGCTCAATGTGTCCCTG	CTGTCCTCCATTGATCTGACCAA
V_RagTag	20040438	20045875	+	g4653	F31E8.5	77	511	35	466	5.81e-33	127	279	203	27.549	193.868	526	M	FALSE	CGGTTTATTGTCGGTGATCATGg	TGTTCGAGTACACTCCGTGAATT
V_RagTag	20051111	20051476	+	g4684	Y39B6A.30	1	122	1287	1408	1.57e-57	88	34	105	72.131	1.92942	122	M	FALSE	TTTATTGGAACCGAGTGCTTTGC	CATTTGCAAATTGGCGTCAACAA
V_RagTag	20244866	20247290	-	g4715	Y53H1C.2c	424	709	840	1159	1.32e-10	88	182	109	26.19	1221.57	739	M	FALSE	accatcatcatcatacCCACCAC	CATGATGGTGGTGGTTCTCCTTA
V_RagTag	20244866	20247290	-	g4717	Y53H1C.2c	424	709	840	1159	1.32e-10	88	182	109	26.19	2954.91	739	M	FALSE	accatcatcatcatacCCACCAC	CATGATGGTGGTGGTTCTCCTTA
V_RagTag	20551967	20554155	+	g4771	Y47H9C.9	3	275	230	501	6.5e-33	89	175	137	31.673	1.16673	683	M	FALSE	AGTGGTGACGGTTACACAATGTA	AGCCACATCATCACTACAGCTAG
V_RagTag	20724592	20725570	-	g4810	Y43F8C.5	1	241	1	245	2.75e-54	126	108	163	50	5.66211	241	M	FALSE	TGCTCGTTTTGACAATTCTCCTG	ATGCAATGGACACGAGACAAAAG
V_RagTag	20724592	20725570	-	g4816	Y43F8C.5	1	241	1	245	2.75e-54	126	108	163	50	32.7866	241	M	FALSE	TGCTCGTTTTGACAATTCTCCTG	ATGCAATGGACACGAGACAAAAG
V_RagTag	19334192	19336458	-	g4852	Y51A2B.6	1	719	18	734	0	565	150	628	78.363	6.93969	725	M	FALSE	TTCGAGCCTGATGTACTGCTATC	CTTGTTGAGTGTCTCCTTTGCAG
V_RagTag	21575003	21580192	+	g4989	R07E5.5	129	194	45	109	4.52e-12	30	35	40	45.455	10.5078	463	M	TRUE	TCAATGCAGTCAGTGTTCAGGTA	AGGTCTTGCTCCAAAAGAAATGC
V_RagTag	21645602	21647288	-	g5009	Y38H6C.11	24	343	26	351	7.7e-78	132	188	188	40.491	24.5099	343	M	FALSE	TGACCCAACGAAGAAAATCCGTA	TGTCTCATCTTCCATGTCGAACG
V_RagTag	21871563	21872162	+	g5058	F18E3.1	2	139	1	140	2.78e-43	69	69	98	49.286	0.986832	200	M	FALSE	TCAAACCTGCTTATATTTGCTCAGg	gggttactgtagttaccGGATGT
