# Supplementary material for: sept-1/zina-1 is an ancient toxin-antidote system in Caenorhabditis elegans
Source: PLoS Biol. 2026 Jul 23;24(7):e3003563. doi: 10.1371/journal.pbio.3003563 (PMC13411925; doi:10.1371/journal.pbio.3003563)
Supplement: S2 Table — Detailed strain information for Figs 6A and S7. The number of strains and the number of Hawaiian strains in the group were shown. Groups 1–14 are Hawaiian groups because ≥ 50% of the strains are Hawaiian strains. Groups 15–24 are assigned as non-Hawaiian groups. The number of minority strains (i.e., non-Hawaiian strains in a Hawaiian group or Hawaiian strains in a non-Hawaiian group) is shown in the “Minority” column. The calling of the genotypes is described in Materials and methods. “N.D.” means the genotypes of the TA systems are unknown. (XLSX) [file pbio.3003563.s010.xlsx]

## Sheet: Table S
Group	Representative	# of strains	# of Hawaiian strains	Category	Minority	All strains	peel-1	zeel-1	sup-35	pha-1	sept-1	sept-2	zina-1
1	XZ1516	1	1	Hawaiian	—	XZ1516	1	1	0	0	1	0	1
2	ECA2183	2	2	Hawaiian	—	ECA2183,ECA2960	0	0	0	0	1	0	0
3	ECA2091	4	4	Hawaiian	—	ECA2091,ECA2199,ECA369,QX1791	1	1	1	1	1	0	1
4	ECA701	1	1	Hawaiian	—	ECA701	1	0	1	1	1	0	1
5	ECA2949	1	1	Hawaiian	—	ECA2949	0	0	1	1	1	1	1
6	ECA1194	12	12	Hawaiian	—	ECA1194,ECA1195,ECA1196,ECA1232,ECA1238,ECA1242,ECA1251,ECA1821,ECA1843,ECA3012,ECA740,ECA741	0	0	0	0	0	0	0
7	ECA2291	2	1	Hawaiian	1 non-Hawaiian	ECA2291,KR314	0	0	1	1	0	0	0
8	ECA2367	1	1	Hawaiian	—	ECA2367	0	0	0	0	0	1	1
9	ECA1409	36	36	Hawaiian	—	ECA1409,ECA1493,ECA1713,ECA1717,ECA1725,ECA1761,ECA1793,ECA1851,ECA1885,ECA1925,ECA2109,ECA2155,ECA2159,ECA2187,ECA2281,ECA2334,ECA2336,ECA2929,ECA2941,ECA2942,ECA2944,ECA2945,ECA2946,ECA2948,ECA2951,ECA2952,ECA2956,ECA2963,ECA2970,ECA2974,ECA2982,ECA2988,ECA3005,ECA3006,ECA3088,XZ1514	0	0	0	0	1	0	1
10	ECA1769	3	3	Hawaiian	—	ECA1769,ECA2191,ECA2195	1	0	0	0	1	0	1
11	ECA2151	2	2	Hawaiian	—	ECA2151,ECA2947	0	0	1	1	1	0	1
12	DL238	75	69	Hawaiian	6 non-Hawaiian	DL238,ECA1185,ECA1186,ECA1187,ECA1191,ECA1192,ECA1193,ECA1202,ECA1206,ECA1208,ECA1216,ECA1223,ECA1225,ECA1228,ECA1229,ECA1240,ECA1243,ECA1247,ECA1252,ECA1253,ECA1260,ECA1261,ECA1269,ECA1271,ECA1276,ECA1278,ECA1281,ECA1283,ECA1284,ECA1286,ECA1287,ECA1288,ECA1289,ECA1293,ECA1751,ECA1807,ECA1825,ECA1891,ECA1919,ECA1937,ECA1939,ECA1943,ECA1969,ECA1977,ECA1997,ECA2043,ECA2073,ECA2081,ECA2251,ECA2360,E…	0	0	0	0	0	1	0
13	ECA2452	1	1	Hawaiian	—	ECA2452	0	0	0	0	1	1	0
14	ECA2968	1	1	Hawaiian	—	ECA2968	0	0	1	1	1	1	0
15	EG4349	3	1	Non-Hawaiian	1 Hawaiian	EG4349,NIC256,XZ2211	0	1	1	1	0	1	0
16	NIC255	2	0	Non-Hawaiian	—	NIC255,WN2082	1	1	0	0	0	1	0
17	JU1652	2	0	Non-Hawaiian	—	JU1652,NIC166	1	0	1	1	0	1	0
18	CB4851	15	0	Non-Hawaiian	—	CB4851,CB4853,CB4855,CB4857,CB4858,ECA2861,ECA2862,ECA2872,ECA2882,ECA2885,ECA2888,ECA2897,JU1256,JU2771,PB306	N.D.	N.D.	N.D.	N.D.	N.D.	N.D.	N.D.
19	N2	217	4	Non-Hawaiian	4 Hawaiian	AB1,CB4852,CB4854,CB4932,DL200,ECA1074,ECA2546,ECA2549,ECA2551,ECA2560,ECA2565,ECA2583,ECA2584,ECA2594,ECA2595,ECA2602,ECA2607,ECA2609,ECA2612,ECA2641,ECA2659,ECA2676,ECA743,ECA923,ECA928,ECA930,ED3012,ED3017,ED3046,ED3049,ED3073,EG4724,EG4725,GXW1,JT11398,JU1200,JU1212,JU1213,JU1242,JU1246,JU1249,JU1409,JU1440,JU1530,JU1543,JU1568,JU1581,JU1586,JU1666,JU1792,JU1793,JU1808,JU1896,JU1934,JU2001,JU…	1	1	1	1	0	1	0
20	ECA2660	32	0	Non-Hawaiian	—	ECA2660,ECA2672,EG4946,JU1395,JU1400,JU2016,JU2017,JU2141,JU2257,JU2565,JU2566,JU2587,JU2906,JU3135,JU393,JU561,MY2147,MY2741,NIC1779,NIC1792,NIC1798,NIC1811,NIC1812,NIC2088,NIC2115,NIC2120,NIC258,NIC265,NIC271,NIC276,NIC526,NIC527	1	1	0	1	0	1	0
21	CX11315	10	1	Non-Hawaiian	1 Hawaiian	CX11315,ECA2554,ECA2555,ECA2648,ECA3057,JU2464,JU2586,NIC236,NIC242,NIC522	0	0	0	1	0	1	0
22	BRC20067	180	54	Non-Hawaiian	54 Hawaiian	BRC20067,BRC20263,CB4856,CX11254,CX11262,CX11264,CX11271,CX11276,CX11285,CX11292,CX11307,CX11314,DL226,ECA1069,ECA1200,ECA1212,ECA1237,ECA1255,ECA1257,ECA1298,ECA1316,ECA1413,ECA1693,ECA1757,ECA1805,ECA1815,ECA1853,ECA1875,ECA1887,ECA1889,ECA189,ECA1901,ECA191,ECA2041,ECA2111,ECA2332,ECA2344,ECA2350,ECA2437,ECA2475,ECA2522,ECA2523,ECA2527,ECA2529,ECA2533,ECA2536,ECA2559,ECA2561,ECA2568,ECA2581,EC…	0	0	1	1	0	1	0
23	JU3318	7	0	Non-Hawaiian	—	JU3318,JU782,NIC195,NIC251,WN2117,WN2151,WN2164	1	1	1	1	0	0	0
24	MY10	1	0	Non-Hawaiian	—	MY10	0	1	1	1	0	0	0
