# Supplementary material for: sept-1/zina-1 is an ancient toxin-antidote system in Caenorhabditis elegans
Source: PLoS Biol. 2026 Jul 23;24(7):e3003563. doi: 10.1371/journal.pbio.3003563 (PMC13411925; doi:10.1371/journal.pbio.3003563)
Supplement: S3 Table — (XLSX) [file pbio.3003563.s011.xlsx]

## Sheet: Sheet1
Strain name	Genotype	Source
N2	Caenorhabditis elegans: N2 (wild type)	CGC
XZ1516	C. elegans: XZ1516	CaeNDR
CGZ1589	C. elegans: N2 (XZ1516 - TA) V; zdIs5 I	This study
CGZ1698	C. elegans: XZ1516 sept-1(unk192) V	This study
CGZ1757	C. elegans: XZ1516 sept-1(unk194) V	This study
CGZ2047	C. elegans: XZ1516 sept-1(unk215) V	This study
CGZ2098	C. elegans: XZ1516 sept-1(unk219) V	This study
CGZ2099	C. elegans: XZ1516 sept-1(unk220) V	This study
CGZ2238	C. elegans: XZ1516 sept-1(unk223) V	This study
CGZ2341	C. elegans: XZ1516 sept-1(unk243) V	This study
CGZ2342	C. elegans: XZ1516 unc-119(unk244) III	This study
CGZ2419	C. elegans: XZ1516 sept-1(unk247) V	This study
CGZ2562	C. elegans: N2 uIs31 sup-35(unk210) III; sept-1(N2; unk260) zina-1(unk232) uIs134 V	This study
CGZ2671	C. elegans: N2 uIs31 sup-35(unk210) III; sept-1(N2; unk277) zina-1(unk232) uIs134 V	This study
CGZ2544	C. elegans: N2 uIs31 sup-35(unk210) III; sept-1(N2; unk257) zina-1(unk232) uIs134 V	This study
CGZ2113	C. elegans: XZ1516 zina-1(unk222); sept-1(unk192) V	This study
CGZ2241	C. elegans: N2 uIs31 sup-35(unk210) III; zina-1(unk232) uIs134 V	This study
CGZ1972	C. elegans: N2 uIs31 sup-35(unk210) III; uIs134 V	This study
CGZ2735	C. elegans: XZ1516 adr-2(unk280) III	This study
CGZ2714	C. elegans: XZ1516 unkEx930[ges-1p::TagRFP (10 ng/uL); zina-1p::GFP::zina-1 3’UTR (2.5 ng/uL)]	This study
CGZ2546	C. elegans: XZ1516 unkEx819[ges-1p::GFP (15 ng/uL); sept-1(N2)p::TagRFP::tbb-2 3’UTR (15 ng/uL)]	This study
CGZ2547	C. elegans: XZ1516 unkEx820[ges-1p::GFP (15 ng/uL); sept-1(XZ1516)p::TagRFP::tbb-2 3’UTR (15 ng/uL)]	This study
CGZ2457	C. elegans: N2 unc-119(ed3) III; unkEx790[zina-1p(N2)::zina-1(N2*, unk232 cDNA & exon3-4 from XZ1516)::zina-1(N2) 3'UTR (40ng/uL); ttr-16p::GFP (20ng/uL)]	This study
CGZ2458	C. elegans: N2 unc-119(ed3) III; unkEx791[zina-1p::zina-1::zina-1 3’UTR (40 ng/uL); ttr-16p::GFP (20 ng/uL)]	This study
CGZ2615	C. elegans: N2 unc-119(ed3) III; unkEx874[ges-1p::TagRFP (10 ng/uL); zina-1p::GFP::zina-1::zina-1 3'utr (15 ng/uL)]	This study
CGZ2616	C. elegans: N2 unc-119(ed3) III; unkEx875[zina-1p(XZ1516)::zina-1(N2*, unk232 cDNA)::zina-1 3’UTR(XZ1516) (15 ng/uL); ttr-16p::GFP (10 ng/uL)]	This study
CGZ2617	C. elegans: N2 unc-119(ed3) III; unkEx876[zina-1p(N2)::zina-1(XZ1516, cDNA)::zina-1 3’UTR(N2) (15 ng/uL); ttr-16p::GFP (10 ng/uL)]	This study
CGZ2666	C. elegans: N2 unc-119(ed3) III; unkEx903[myo-2p::zina-1::zina-1 3’UTR (15 ng/uL); ttr-16p::GFP (10 ng/uL)]	This study
CGZ2667	C. elegans: N2 unc-119(ed3) III; unkEx904[ges-1p::zina-1::zina-1 3'utr (15 ng/uL); ttr-16p::GFP (10 ng/uL)]	This study
CGZ2861	C. elegans: N2 sept-1(N2; unk257) zina-1(unk232) uIs134 V; uIs31 sup-35(unk210) III; prg-1(n4503)	This study
CGZ2862	C. elegans: N2 sept-1(N2; unk277) zina-1(unk232) uIs134 V; uIs31 sup-35(unk210) III; prg-1(n4503)	This study
CGZ2881	C. elegans: N2 unkEx1023[ges-1p::GFP (15 ng/uL); sept-1(N2)p::TagRFP::tbb-2 3’UTR (15 ng/uL)]	This study
CGZ2882	C. elegans: N2 unkEx1024[ges-1p::GFP (15 ng/uL); sept-1(XZ1516)p::TagRFP::tbb-2 3’UTR (15 ng/uL)]	This study
CGZ2072	C. elegans: N2 unkSi18[hsp-16.41::sept-1(N2)::tbb-2 3’UTR; Cbr_unc-119(+)] II; unc-119(ed3) III	This study
CGZ2266	C. elegans: N2 unkSi32[hsp-16.41::sept-1(XZ1516)::tbb-2 3’UTR; Cbr_unc-119(+)] II; unc-119(ed3) III	This study
CGZ3178	C. elegans: N2 unkSi42[hsp-16.41::sept-1(XZ1516)::2xHA::tbb-2_3UTR; Cbr_unc-119(+)] II; unc-119(ed3) III	This study
CGZ3203	C. elegans: N2 unkSi46[hsp-16.41::sept-1(N2)::2xHA::tbb-2_3UTR; Cbr_unc-119(+)] II; unc-119(ed3) III	This study
CGZ3471	C. elegans: N2 unkSi48[sept-1p(N2)::mScarletV3::tbb-2_3UTR; Cbr_unc-119(+)] II; unc-119(ed3) III	This study
CGZ3472	C. elegans: N2 unkSi51[sept-1p(XZ1516)::mScarletV3::tbb-2_3UTR; Cbr_unc-119(+)] II; unc-119(ed3) III	This study
ERT60	C. elegans: N2 jyIs13 [act-5p::GFP::ACT-5 + rol-6(su1006)] II	CGC
JM149	C. elegans: N2 caIs71[elt-2p::GFP::HIS-2B::unc-54 3'UTR + rol-6(su1006)]	CGC
CZ10175	C. elegans: N2 zdIs5[mec-4p::GFP] I	CGC
CF702	C. elegans: N2 muIs32[mec-7p::GFP] II	CGC
TU6565	C. elegans: N2 uIs31[mec-17p::GFP] III	CGC
TU4065	C. elegans: N2 uIs115[mec-17p::TagRFP] IV	CGC
TU4069	C. elegans: N2 uIs134[mec-17p::TagRFP] V	CGC
TU4084	C. elegans: N2 uIs115[mec-17p::TagRFP] IV; uIs130[lad-2p::GFP] X	CGZ laboratory
