# Supplementary material for: sept-1/zina-1 is an ancient toxin-antidote system in Caenorhabditis elegans
Source: PLoS Biol. 2026 Jul 23;24(7):e3003563. doi: 10.1371/journal.pbio.3003563 (PMC13411925; doi:10.1371/journal.pbio.3003563)
Supplement: S4 Table — (XLSX) [file pbio.3003563.s012.xlsx]

## Sheet: Sheet1
Software	Source	Link
Snakemake (v7.25.4)	Snakemake	https://snakemake.readthedocs.io/en/stable/
R (v4.4.1)	R-project	https://www.r-project.org
Python (v3.8)	Python	https://www.python.org
STAR (v2.7.11b)	Github	https://github.com/alexdobin/STAR
bwa (v0.7.19-r1273)	Github	https://github.com/lh3/bwa
Ragtag (v2.1.0)	Github	https://github.com/lh3/bwa
Blast (v2.16.0)	NCBI	https://ftp.ncbi.nlm.nih.gov/blast/executables/blast+/LATEST/
bcftools (v1.21)	Github	https://github.com/samtools/bcftools
samtools (v1.16.1)	Github	https://github.com/samtools/samtools
bedtools (v2.31.1)	Github	https://github.com/arq5x/bedtools2
tabix (v1.21)	HTSlib	http://www.htslib.org/doc/tabix.html
lastz (v1.04.15)	Github	https://github.com/lastz/lastz
Mummer (v3.0)	Mummer	https://mummer.sourceforge.net/manual/
Augustus (v3.5.0)	Github	https://github.com/Gaius-Augustus/Augustus
Funannotate (v1.83)	Github	https://github.com/nextgenusfs/funannotate
Exonerate (v2.2.0)	Github	https://github.com/nathanweeks/exonerate
iqtree (v2.3.6)	Github	https://github.com/iqtree/iqtree2/releases
SPAdes (v3.15.4)	Github	https://github.com/ablab/spades/releases
Deepvariant (v1.5.0)	Github	https://github.com/google/deepvariant
bam-readcount (v1.0.1)	Github	https://github.com/genome/bam-readcount
ggplot2 (v3.5.2)	Github	https://ggplot2.tidyverse.org
ggtree (v3.12.0)	Github	https://github.com/YuLab-SMU/ggtree
ggexon (v0.1)	This study	https://github.com/DongyaoLiu/ggexon
ANNOVAR	ANNOVAR	http://www.openbioinformatics.org/annovar/download/0wgxR2rIVP/annovar.latest.tar.gz
PAML (4.10.9)	Github	https://github.com/abacus-gene/paml
Data analysis script	This study	https://github.com/DongyaoLiu/ToxinAntidote
GraphPad Prism 8.0	GraphPad Software, Inc.	https://www.graphpad.com/scientific-software/prism/
DESeq2 (1.38.1)	Bioconductor	https://bioconductor.org/packages/release/bioc/html/DESeq2.html
Leica Application Suite X (3.7.6.25997)	Leica Microsystems	https://www.leica-microsystems.com/products/microscope-software/p/leica-las-x-ls/downloads/
