# Supplementary material for: sept-1/zina-1 is an ancient toxin-antidote system in Caenorhabditis elegans
Source: PLoS Biol. 2026 Jul 23;24(7):e3003563. doi: 10.1371/journal.pbio.3003563 (PMC13411925; doi:10.1371/journal.pbio.3003563)
Supplement: S5 Table — (XLSX) [file pbio.3003563.s013.xlsx]

## Sheet: Sheet1
Cloning primers
Primer name	Sequence	Purpose
P3524	GGCTACGGTCTCCTGCCCCAACGGTAGATCAGACGACTGAAAC	To make CGZ#818 through Golden Gate
P3525	GGCTACGGTCTCAGCTCcacgacagCCCGAGAAATAGC	To make CGZ#818 through Golden Gate
P3253	gttgtaaaacgacggccagtTTTTTAAGGATTTCCAGATGGCACGC	To make CGZ#728 through Gibson Assembly
P3254	acaggaaacagctatgaccatGTTTCTTCCTGGCGTATTCTGAGC	To make CGZ#728 through Gibson Assembly
P5532	ttATTTTCAGCCGACATGGACTCCACCGAGGCC	To make CGZ#1628 through Gibson Assembly
P3530	GTCGGCTGAAAATaacttaatttttgagaaaatttgatg	To make CGZ#1628 through Gibson Assembly
P5533	TATTTTCAGATCCAAATGGACTCCACCGAGGCC	To make CGZ#1619 through Gibson Assembly
P3269	TTGGATCTGAAAATAACTTAGTAGAAGAACCGTT	To make CGZ#1619 through Gibson Assembly
P3524	GGCTACGGTCTCCTGCCCCAACGGTAGATCAGACGACTGAAAC	To make CGZ#938 through Gibson Assembly
P3530	GTCGGCTGAAAATaacttaatttttgagaaaatttgatg	To make CGZ#938 through Gibson Assembly
P3941	TGGGGCACAAACTTAATTGAACTAGTgataaatgcaaaatcctttcaagca	To make CGZ#918 through Gibson Assembly
P3253	gttgtaaaacgacggccagtTTTTTAAGGATTTCCAGATGGCACGC	To make CGZ#918 through Gibson Assembly
P3364	TATAGGGCGAATTGGGTACCATGCCTTCTCAGGAAGCCGTT	To make CGZ#795 through Gibson Assembly
P3365	TATAGGGAGACCGGCAGATCTTTATTCGAGTGGACTGGTTTTGGTAGC	To make CGZ#795 through Gibson Assembly
P3171	tgtacaaaaaagcaggcttcATGCCTTCTCAGGAAGCCGTT	To make CGZ#871 through Gibson Assembly
P3172	ttgtacaagaaagctgggtcTTATTCGAGTGGACTGGTTTTGGTAGC	To make CGZ#871 through Gibson Assembly
P3750	cgaagttattgcctgagaccGTAAAACGACGGCCAG	To make CGZ#865 through Gibson Assembly
P3751	gtttcctgagctcagagaccCAGGAAACAGCTATGAC	To make CGZ#865 through Gibson Assembly
P3026	GTTGTAAAACGACGGCCAGTGCGAACGTGCCAATTTTTTCTTT	To make CGZ#769 through Gibson Assembly
P3321	acaggaaacagctatgaccatGCTTGGCAAGTTTACGGCGG	To make CGZ#769 through Gibson Assembly
P3192	ATTTTTGTTTCCAGCGTGTTATGAGTAAAGGAGAAGAACTTTTCACTGGAG	To make CGZ#874 through Gibson Assembly
P3760	TTTATCATAAACGACGTCATTTTGTATAGTTCATCCATGCCATGTGTAATCC	To make CGZ#874 through Gibson Assembly
P3251	gttgtaaaacgacggccagtGACTTCGCGCATTCGATCTCTTG	To make CGZ#727 through Gibson Assembly
P3252	acaggaaacagctatgaccatCAGATGCCACTCAAGACATAGCCT	To make CGZ#727 through Gibson Assembly
P3818	gttgtaaaacgacggccagtGAATTGGGGGTGGTGGACAGTAA	To make CGZ#877 through Gibson Assembly
P3819	TTTATCATAAACGACGTCATTTCTGTGTCTGACGATCGAGGG	To make CGZ#877 through Gibson Assembly
P4422	gttgtaaaacgacggccagtaaactccgaactatgatgacgaaaaaatgtttt	To make CGZ#1086 through Gibson Assembly
P4423	TCATAAACGACGTCATctgaattcaaagataagatatgtaatagatttttgaagcctg	To make CGZ#1086 through Gibson Assembly
P4623	ATTTTTGTTTCCAGCGTGTTATGACGTCGTTTACAATAAACAAACAGCAAC	To make CGZ#1226 through Gibson Assembly
P4668	tttaaaatattaggTTTAGACAATCTCAAAAGAGGAGTCAGTGTC	To make CGZ#1226 through Gibson Assembly
P4624	AATTTTTTTTTCAGCGTGTAATGACGTCGTTTATGATAAACAAGAAGCAAC	To make CGZ#1227 through Gibson Assembly
P4669	TTGAAAATAATAGGTTTAGACAATCTCAAAAGAGGAGTCAGTGTC	To make CGZ#1227 through Gibson Assembly
Genotyping primers
Primer name	Sequence	Purpose
P3198	GATCTAGGCAAGCAGGGAGAAAGTAGG	Genotyping sept-1(XZ1516)
P3224	CAAACCATTTCACAACCACTGGacg	Genotyping sept-1(XZ1516)
P3175	TTATTCGAGTGGACTGGTTTTGGTAGC	Genotyping sept-1(XZ1516)
P3715	TGATCCGGCAGCTTCAGGATC	Genotyping zina-1(N2)
P3619	GCACAGCACTGTCGTAAACGC	Genotyping zina-1(XZ1516)
P3623	TCCTGGGTGCCACTTATTCTTATGTTC	Genotyping zina-1(N2)
P3712	CGAAAGATACCTGAACACTGACTGCA	Genotyping zina-1(XZ1516)
P3912	ATGGCTCAACATTCAAACCATCGAAG	Genotyping sept-1(N2)
P3411	TCCTTTACGCTGGATGCGGAT	Genotyping sept-1(N2)
RT-qPCR and RT-PCR Primers
Primer name	Sequence	Purpose
P3014	CGGAGGAGATTAAACGCATGTC	ama-1 RT-PCR
P3015	CGAGCTCCGTTTTCTCTAATAATATACTTG	ama-1 RT-PCR
P1144	TCTCGGCCCGGAGGAGATTA	ama-1 RT-qPCR
P1145	GGATCCATGAGACCGCCCAA	ama-1 RT-qPCR
P5823	ACAACTCCGGAGAATCCTCTGC	sept-1(XZ1516) RT-qPCR / RT-PCR forward primer
P5824	GGAGCTGTCAATTTTGATCTCGTGTC	sept-1(XZ1516) RT-qPCR reverse primer
P5825	CTTTCTCCAGGTAACCCAATGTTCCT	sept-1(N2) RT-qPCR forward primer
P5826	GGCGCTTTTGACCTTTATCTCATAACC	sept-1(N2) RT-qPCR reverse primer
P5536	TTCGAGTGGACTGGTTTTGGTAGC	sept-1(XZ1516) RT-PCR reverse primer
P5537	TACAGAAGAAGTGGTGTTGGAAACGA	sept-1(N2) RT-PCR reverse primer
P5775	TCTCTCCCCAGGAAATCCAATGTT	sept-1(N2_recode) RT-PCR forward primer
P5868	AACGGAGGAGGTGGTGTTAGAG	sept-1(N2_recode) RT-PCR reverse primer
