# Supplementary material for: sept-1/zina-1 is an ancient toxin-antidote system in Caenorhabditis elegans
Source: PLoS Biol. 2026 Jul 23;24(7):e3003563. doi: 10.1371/journal.pbio.3003563 (PMC13411925; doi:10.1371/journal.pbio.3003563)
Supplement: S6 Table — (XLSX) [file pbio.3003563.s014.xlsx]

## Sheet: Sheet1
Construct name	Expression cassette	Source	Sequence
CGZ#769	zina-1p(XZ1516)::zina-1(XZ1516)::zina-1(XZ1516) 3'UTR	This study	tcgcgcgtttcggtgatgacggtgaaaacctctgacacatgcagctcccggagacggtcacagcttgtctgtaagcggatgccgggagcagacaagcccgtcagggcgcgtcagcgggtgttggcgggtgtcggggctggcttaactatgcggcatcagagcagattgtactgagagtgcaccatatgcggtgtgaaataccgcacagatgcgtaaggagaaaataccgcatcaggcgccattcgccattcaggctgcgcaactgttgggaagggcgatcggtgcgggcctcttcgctattacgccagctggcgaaagggggatgtgctgcaaggcgattaagttgggtaacgccagggttttcccagtcacgacgttgtaaaacgacggccagtGCGA…
CGZ#727	zina-1p(N2)::zina-1(N2)::zina-1(N2) 3'UTR	This study	tcgcgcgtttcggtgatgacggtgaaaacctctgacacatgcagctcccggagacggtcacagcttgtctgtaagcggatgccgggagcagacaagcccgtcagggcgcgtcagcgggtgttggcgggtgtcggggctggcttaactatgcggcatcagagcagattgtactgagagtgcaccatatgcggtgtgaaataccgcacagatgcgtaaggagaaaataccgcatcaggcgccattcgccattcaggctgcgcaactgttgggaagggcgatcggtgcgggcctcttcgctattacgccagctggcgaaagggggatgtgctgcaaggcgattaagttgggtaacgccagggttttcccagtcacgacgttgtaaaacgacggccagtGACT…
CGZ#728	sept-1p(N2)::sept-1(N2)::sept-1(N2) 3'UTR	This study	tcgcgcgtttcggtgatgacggtgaaaacctctgacacatgcagctcccggagacggtcacagcttgtctgtaagcggatgccgggagcagacaagcccgtcagggcgcgtcagcgggtgttggcgggtgtcggggctggcttaactatgcggcatcagagcagattgtactgagagtgcaccatatgcggtgtgaaataccgcacagatgcgtaaggagaaaataccgcatcaggcgccattcgccattcaggctgcgcaactgttgggaagggcgatcggtgcgggcctcttcgctattacgccagctggcgaaagggggatgtgctgcaaggcgattaagttgggtaacgccagggttttcccagtcacgacgttgtaaaacgacggccagtTTTT…
CGZ#818	sept-1p(XZ1516)::sept-1(XZ1516)::sept-1(XZ1516) 3'UTR	This study	gtaaaacgacggccagtcatgcataatccgcacgcatctggaataaggaagtgccattccgcctgacctaagtgcttttcgagatcgccaaaccggagaacgatcaggagaatgatgagtcgccacaggagtcggcaagatacgtgcgttatagatttgctccaaactttttgaaactcaaaacggtcggagcaactgtggaattcaaagtaggagacatcccaatccatcatttccgaatgatcgaacgtcacttcttcaaagatcgccttctgaagtgttttgactttgaattcggattctgtattccgaattcacgaaacaactgtgaacatatctatgagttccctcaactctctcaacaactcagtgagtcattattctaaaaagtacaattca…
CGZ#938	sept-1p(XZ1516)::TagRFP::tbb-2 3'UTR	This study	tcgcgcgtttcggtgatgacggtgaaaacctctgacacatgcagctcccggagacggtcacagcttgtctgtaagcggatgccgggagcagacaagcccgtcagggcgcgtcagcgggtgttggcgggtgtcggggctggcttaactatgcggcatcagagcagattgtactgagagtgcaccatatgcggtgtgaaataccgcacagatgcgtaaggagaaaataccgcatcaggcgccattcgccattcaggctgcgcaactgttgggaagggcgatcggtgcgggcctcttcgctattacgccagctggcgaaagggggatgtgctgcaaggcgattaagttgggtaacgccagggttttcccagtcacgacgttgtaaaacgacggccagtGGAT…
CGZ#918	sept-1p(N2)::TagRFP::tbb-2 3'UTR	This study	tcgcgcgtttcggtgatgacggtgaaaacctctgacacatgcagctcccggagacggtcacagcttgtctgtaagcggatgccgggagcagacaagcccgtcagggcgcgtcagcgggtgttggcgggtgtcggggctggcttaactatgcggcatcagagcagattgtactgagagtgcaccatatgcggtgtgaaataccgcacagatgcgtaaggagaaaataccgcatcaggcgccattcgccattcaggctgcgcaactgttgggaagggcgatcggtgcgggcctcttcgctattacgccagctggcgaaagggggatgtgctgcaaggcgattaagttgggtaacgccagggttttcccagtcacgacgttgtaaaacgacggccagtTTTT…
CGZ#1072	ges-1p::TagRFP::unc-54 3'UTR	This study	GCGGATAACAATTTCACACAGGAAACAGCTaaactccgaactatgatgacgaaaaaatgttttcttgaattttcattttattgtgaaattgaaaactctgcatagcccgcagtcacttgaaagcacatttaagatggaatcaaatggtaagaaagctcgtgtaatcaggagattttatccggggtatgccgaggaatatatggtgcactcgcattagctggcattttttgtaattatcggatttctacctttttcttaatctagtttgttatcattgtccatcatttacaaccaaaaatttgcgtcatttacaaccaaaaattgatctgacaattatcataattcggtttttattttcagaagaaacgctccgatgtgatcctatagtgaatatacttt…
CGZ#1198	ges-1p::GFP::unc-54 3'UTR	This study	GCGGATAACAATTTCACACAGGAAACAGCTaaactccgaactatgatgacgaaaaaatgttttcttgaattttcattttattgtgaaattgaaaactctgcatagcccgcagtcacttgaaagcacatttaagatggaatcaaatggtaagaaagctcgtgtaatcaggagattttatccggggtatgccgaggaatatatggtgcactcgcattagctggcattttttgtaattatcggatttctacctttttcttaatctagtttgttatcattgtccatcatttacaaccaaaaatttgcgtcatttacaaccaaaaattgatctgacaattatcataattcggtttttattttcagaagaaacgctccgatgtgatcctatagtgaatatacttt…
CGZ#877	myo-2p::zina-1(cDNA)::zina-1_3'UTR	This study	GAATTGGGGGTGGTGGACAGTAACTGTCTGTAATAATAATTACTCCTGACCAGGTTGCAATTCGAGTTTTGATAAGCATAATTATACCTTGTACATTGTGGGTTTTGTGCTGTGGACGTTTTATTGTGACATCCCCATAAGCTACAAGAACAAAAATGAAATGTAAAAGTATTGAAAACGTCGTACATTTTATATCTGAGTAGTATCCTTTGCTTTAAATGTCCATAAAACTAATTTTATAATCAATAAAACAACGTTTGTAAATCAACTGAGTTTACAAGTAGAGACATTGAGGGATACTTTCACTATGCTAAAGTGATAATCGACCAAATAATAACTTCACTTTGGTATTTATTCCTGTCTTATAAATGTTATGTATGAATTAAATTCATATGCATA…
CGZ#874	zina-1p(XZ1516)::GFP::zina-1(XZ1516)::zina-1(XZ1516) 3'UTR	This study	tcgcgcgtttcggtgatgacggtgaaaacctctgacacatgcagctcccggagacggtcacagcttgtctgtaagcggatgccgggagcagacaagcccgtcagggcgcgtcagcgggtgttggcgggtgtcggggctggcttaactatgcggcatcagagcagattgtactgagagtgcaccatatgcggtgtgaaataccgcacagatgcgtaaggagaaaataccgcatcaggcgccattcgccattcaggctgcgcaactgttgggaagggcgatcggtgcgggcctcttcgctattacgccagctggcgaaagggggatgtgctgcaaggcgattaagttgggtaacgccagggttttcccagtcacgacgttgtaaaacgacggccagtGCGA…
CGZ#1086	ges-1p::zina-1(cDNA)::zina-1_3'UTR	This study	GCGGATAACAATTTCACACAGGAAACAGCTaaactccgaactatgatgacgaaaaaatgttttcttgaattttcattttattgtgaaattgaaaactctgcatagcccgcagtcacttgaaagcacatttaagatggaatcaaatggtaagaaagctcgtgtaatcaggagattttatccggggtatgccgaggaatatatggtgcactcgcattagctggcattttttgtaattatcggatttctacctttttcttaatctagtttgttatcattgtccatcatttacaaccaaaaatttgcgtcatttacaaccaaaaattgatctgacaattatcataattcggtttttattttcagaagaaacgctccgatgtgatcctatagtgaatatacttt…
CGZ#803	zina-1p::GFP::zina-1_3'UTR	This study	tcgcgcgtttcggtgatgacggtgaaaacctctgacacatgcagctcccggagacggtcacagcttgtctgtaagcggatgccgggagcagacaagcccgtcagggcgcgtcagcgggtgttggcgggtgtcggggctggcttaactatgcggcatcagagcagattgtactgagagtgcaccatatgcggtgtgaaataccgcacagatgcgtaaggagaaaataccgcatcaggcgccattcgccattcaggctgcgcaactgttgggaagggcgatcggtgcgggcctcttcgctattacgccagctggcgaaagggggatgtgctgcaaggcgattaagttgggtaacgccagggttttcccagtcacgacgttgtaaaacgacggccagtGCGA…
CGZ#941	zina-1p(N2)::zina-1(N2*)::zina-1(N2) 3'UTR	This study	tcgcgcgtttcggtgatgacggtgaaaacctctgacacatgcagctcccggagacggtcacagcttgtctgtaagcggatgccgggagcagacaagcccgtcagggcgcgtcagcgggtgttggcgggtgtcggggctggcttaactatgcggcatcagagcagattgtactgagagtgcaccatatgcggtgtgaaataccgcacagatgcgtaaggagaaaataccgcatcaggcgccattcgccattcaggctgcgcaactgttgggaagggcgatcggtgcgggcctcttcgctattacgccagctggcgaaagggggatgtgctgcaaggcgattaagttgggtaacgccagggttttcccagtcacgacgttgtaaaacgacggccagtGACT…
CGZ#1226	zina-1p(XZ1516)::zina-1(unk232)::zina-1(XZ1516) 3'UTR	This study	tcgcgcgtttcggtgatgacggtgaaaacctctgacacatgcagctcccggagacggtcacagcttgtctgtaagcggatgccgggagcagacaagcccgtcagggcgcgtcagcgggtgttggcgggtgtcggggctggcttaactatgcggcatcagagcagattgtactgagagtgcaccatatgcggtgtgaaataccgcacagatgcgtaaggagaaaataccgcatcaggcgccattcgccattcaggctgcgcaactgttgggaagggcgatcggtgcgggcctcttcgctattacgccagctggcgaaagggggatgtgctgcaaggcgattaagttgggtaacgccagggttttcccagtcacgacgttgtaaaacgacggccagtGCGA…
CGZ#1227	zina-1p(N2)::zina-1(XZ1516)::zina-1(N2) 3'UTR	This study	tcgcgcgtttcggtgatgacggtgaaaacctctgacacatgcagctcccggagacggtcacagcttgtctgtaagcggatgccgggagcagacaagcccgtcagggcgcgtcagcgggtgttggcgggtgtcggggctggcttaactatgcggcatcagagcagattgtactgagagtgcaccatatgcggtgtgaaataccgcacagatgcgtaaggagaaaataccgcatcaggcgccattcgccattcaggctgcgcaactgttgggaagggcgatcggtgcgggcctcttcgctattacgccagctggcgaaagggggatgtgctgcaaggcgattaagttgggtaacgccagggttttcccagtcacgacgttgtaaaacgacggccagtGACT…
CGZ#400	ttr-16p::GFP::unc-54 3'UTR	PMID: 41765285	CAGGAAACAGCTATGACCATGATTACGCCAAGCTgtaagtttaaacatgatcttactaactaactattctcatttaaattttcagAGCTTAAAAATGGCTGAAATCACTCACAACGATGGATACGCTAACAACTTGGAACTGCCAACTGACGAAAGAGAAACTTCGGGATTCCGGAATGATTGGGCAGTGGAGTGGAGTGGAAAAAATATGTTCAGGAAGGTTGAAAAATACGTCGAGAGAAGGTTACGTAAGAAGTCAAAAGAAAGAAACAATTGAAGAGTGACAAATAGAACGAGGACAAAAAAATAATTTTCTTGTCGAAAAGAAGTATAACTTTTAAATTTGGTCTATTTTGATACCTTCCACAGAAAGAGTAAATTCAGAAAATAAATATATAT…
