# Supplementary material for: sept-1/zina-1 is an ancient toxin-antidote system in Caenorhabditis elegans
Source: PLoS Biol. 2026 Jul 23;24(7):e3003563. doi: 10.1371/journal.pbio.3003563 (PMC13411925; doi:10.1371/journal.pbio.3003563)
Supplement: S7 Table — (XLSX) [file pbio.3003563.s015.xlsx]

## Sheet: Sheet1
Allele names	Methods	CRISPR targets	repair template	Reference sequence	Modified sequence
sept-1(XZ1516, unk192)	2 cuts & deletion	GGCTTCCTGAGAAGGCATGTCGG; ATGGACTTAGATATGTGCCGCGG	none	ATGCCTTCTCAGGAAGCCGTTCAAGCACTTGTAGAGACGTTTCGCACAACTCCGGTACGAAAGTTGATCAATGTCATTTTAATTcataaacaaatttcaggaGAATCCTCTGCTCATCAAATCAGGCATGGAGATGCTCAGTTTCTCATATTCGGAAAAGGAATCGCTAAATGGACACGAGATGTGagatatatatatttataccACTAAAgcaatacaattttcagcaaaattgaCAGCTCCAACGGACGTATCACATTCACCGTTTCGAAAATTGACCACCCGTCCAAATTTGATATTGAGGAGTACATTGGAGTTGTGCAggaaaactgccaaaatgAACCCCATGTTCCTATGCAGCCATCTCCGAATCGCCGCCATGGTGTTGACAAAGGCACA…	ATGGACTTAGATATGTGCCTTCTCAGGAAGCCGTTCAAGCACTTGTAGAGTCGG
sept-1(XZ1516, unk194)	2 cuts & deletion	TTGGCTGTACAACCGTGCAGAGG; CCCAGCTCCGAATTTCACTTGGG	none	TTGTCTGTTTGTCTCTCTTCTGGCCAATAAACGCGTCGCCTCCTcccatttttctacaaaaatctcaatttctcTCGCAGAAAACTTACAATCGCCTTTAAAATCGTCGAACTCACAttaaaatttgtcaattttcaggtgatGCACGGGGTTGGCTGTACAACCGTGCAGAGGAGATTGGCACCTCAGGAATGGAAGGAATGGGTCCCTTCCATTCCCGCCTCTCCGGTGTTGCAGGTGAAATTGTTTGCCTGGGCACCGGAAAAGAAACTTGGTGAGTTTTGGAttgatctcaaaaatcaaaatagattttagtaaatttttgatccaaaaaaatttgaaagaatttagttttgaaatttctaatttttaattatttaatttttccagggTAACACG…	AGTCTTACGCCGTTCGCCTCCTCCATTTTTCTACAAAAATCTCAATTTCTCTCGCAGAAAACTTACAATCGCCTTTAAAATCGTCGAACTCACATTAAAATTTGTCAATTTTCAGGTGATGCACGGGGTTGGCTTAAAAATGGCTGAAATCACTCACAACGATGGATACGCTAACAACTTGGAACTGCCAACTGACGAAAGAGAAACTTCGGGATTCCGGAATGATTGGGCAGTGGAGTGGAGTGGAAAAAATATGTTCAGGAAGGTTGAAAAATACGTCGAGAGAAGGTTACGTAAGAAGTCAAAAGAAAGAAACAATTGAAGAGTGACAAATAGAACGAGGACAAAAAAATAATTTTCTTGTCGAAAAGAAGTATAACTTTTAAATTTGGTCTATTT…
sept-1(XZ1516, unk215)	1 cut & indels	GGCTTCCTGAGAAGGCATGT	none	ATGCCTTCTCAGGAAGCCGTTCAAGCACTTGTAGAGACGTTTCGCACAACTCCGGTACGAAAGTTGATCAATGTCATTTTAATTcataaacaaatttcaggaGAATCCTCTGCTCATCAAATCAGGCATGGAGATGCTCAGTTTCTCATATTCGGAAAAGGAATCGCTAAATGGACACGAGATGTGagatatatatatttataccACTAAAgcaatacaattttcagcaaaattgaCAGCTCCAACGGACGTATCACATTCACCGTTTCGAAAATTGACCACCCGTCCAAATTTGATATTGAGGAGTACATTGGAGTTGTGCAggaaaactgccaaaatgAACCCCATGTTCCTATGCAGCCATCTCCGAATCGCCGCCATGGTGTTGACAAAGGCACA…	CTTCTCAGGAAGCCGTTCAAGCACTTGTAGAGACGTTTCGCACAACTCCGGTACGAAAGTTGATCAATGTCATTTTAATTcataaacaaatttcaggaGAATCCTCTGCTCATCAAATCAGGCATGGAGATGCTCAGTTTCTCATATTCGGAAAAGGAATCGCTAAATGGACACGAGATGTGagatatatatatttataccACTAAAgcaatacaattttcagcaaaattgaCAGCTCCAACGGACGTATCACATTCACCGTTTCGAAAATTGACCACCCGTCCAAATTTGATATTGAGGAGTACATTGGAGTTGTGCAggaaaactgccaaaatgAACCCCATGTTCCTATGCAGCCATCTCCGAATCGCCGCCATGGTGTTGACAAAGGCACAGGAG…
sept-1(XZ1516, unk219)	1 cut & indels	GGCTTCCTGAGAAGGCATGT	none	ATGCCTTCTCAGGAAGCCGTTCAAGCACTTGTAGAGACGTTTCGCACAACTCCGGTACGAAAGTTGATCAATGTCATTTTAATTcataaacaaatttcaggaGAATCCTCTGCTCATCAAATCAGGCATGGAGATGCTCAGTTTCTCATATTCGGAAAAGGAATCGCTAAATGGACACGAGATGTGagatatatatatttataccACTAAAgcaatacaattttcagcaaaattgaCAGCTCCAACGGACGTATCACATTCACCGTTTCGAAAATTGACCACCCGTCCAAATTTGATATTGAGGAGTACATTGGAGTTGTGCAggaaaactgccaaaatgAACCCCATGTTCCTATGCAGCCATCTCCGAATCGCCGCCATGGTGTTGACAAAGGCACA…	ATCAGGAAGCCGTTCAAGCACTTGTAGAGACGTTTCGCACAACTCCGGTACGAAAGTTGATCAATGTCATTTTAATTcataaacaaatttcaggaGAATCCTCTGCTCATCAAATCAGGCATGGAGATGCTCAGTTTCTCATATTCGGAAAAGGAATCGCTAAATGGACACGAGATGTGagatatatatatttataccACTAAAgcaatacaattttcagcaaaattgaCAGCTCCAACGGACGTATCACATTCACCGTTTCGAAAATTGACCACCCGTCCAAATTTGATATTGAGGAGTACATTGGAGTTGTGCAggaaaactgccaaaatgAACCCCATGTTCCTATGCAGCCATCTCCGAATCGCCGCCATGGTGTTGACAAAGGCACAGGAGAAG…
sept-1(XZ1516, unk220)	1 cut & indels	GGCTTCCTGAGAAGGCATGT	none	ATGCCTTCTCAGGAAGCCGTTCAAGCACTTGTAGAGACGTTTCGCACAACTCCGGTACGAAAGTTGATCAATGTCATTTTAATTcataaacaaatttcaggaGAATCCTCTGCTCATCAAATCAGGCATGGAGATGCTCAGTTTCTCATATTCGGAAAAGGAATCGCTAAATGGACACGAGATGTGagatatatatatttataccACTAAAgcaatacaattttcagcaaaattgaCAGCTCCAACGGACGTATCACATTCACCGTTTCGAAAATTGACCACCCGTCCAAATTTGATATTGAGGAGTACATTGGAGTTGTGCAggaaaactgccaaaatgAACCCCATGTTCCTATGCAGCCATCTCCGAATCGCCGCCATGGTGTTGACAAAGGCACA…	AGGAAGCCGTTCAAGCACTTGTAGAGACGTTTCGCACAACTCCGGTACGAAAGTTGATCAATGTCATTTTAATTcataaacaaatttcaggaGAATCCTCTGCTCATCAAATCAGGCATGGAGATGCTCAGTTTCTCATATTCGGAAAAGGAATCGCTAAATGGACACGAGATGTGagatatatatatttataccACTAAAgcaatacaattttcagcaaaattgaCAGCTCCAACGGACGTATCACATTCACCGTTTCGAAAATTGACCACCCGTCCAAATTTGATATTGAGGAGTACATTGGAGTTGTGCAggaaaactgccaaaatgAACCCCATGTTCCTATGCAGCCATCTCCGAATCGCCGCCATGGTGTTGACAAAGGCACAGGAGAAGAGG…
sept-1(XZ1516, unk223)	1 cut & insertion	CCGCGGATGCAGAAATGCGA	TCTCAGCAGaccatcaaattttctcaaaaattaagttATTTTCAGCCGACATGCCAGCACAAAAAGGAGTACAAGCCCTTGTATCAAAGTTTCGTCTTTCTCCAGTACGAAAGTTGATCAATGTCATTTTAATTCATAAACAAATTTCAGGGTAACCCAATGTTCCTGAAATCTAGTTCAGATTTATTCAGCTTCACTTCTTCAGACAAAGAATATCTGGAAGGTTATGAGATGTGAGATATATATATTTATACCACTAAAGCAATACAATTTTTCAGAAAGGTCAAAAGCGCCGCAGGAGTTATCAAATTCACTCTCTTGAAAGGTGATCAACCGCCTAAATATGAAATCAGTTCTTTCCTTGGAATCATTTTGGAACACCGTGAAGATCCAAGTAAT…	ATGCCTTCTCAGGAAGCCGTTCAAGCACTTGTAGAGACGTTTCGCACAACTCCGGTACGAAAGTTGATCAATGTCATTTTAATTcataaacaaatttcaggaGAATCCTCTGCTCATCAAATCAGGCATGGAGATGCTCAGTTTCTCATATTCGGAAAAGGAATCGCTAAATGGACACGAGATGTGagatatatatatttataccACTAAAgcaatacaattttcagcaaaattgaCAGCTCCAACGGACGTATCACATTCACCGTTTCGAAAATTGACCACCCGTCCAAATTTGATATTGAGGAGTACATTGGAGTTGTGCAggaaaactgccaaaatgAACCCCATGTTCCTATGCAGCCATCTCCGAATCGCCGCCATGGTGTTGACAAAGGCACA…	ATGCCAGCACAAAAAGGAGTACAAGCCCTTGTATCAAAGTTTCGTCTTTCTCCAGTACGAAAGTTGATCAATGTCATTTTAATTCATAAACAAATTTCAGGGTAACCCAATGTTCCTGAAATCTAGTTCAGATTTATTCAGCTTCACTTCTTCAGACAAAGAATATCTGGAAGGTTATGAGATGTGAGATATATATATTTATACCACTAAAGCAATACAATTTTTCAGAAAGGTCAAAAGCGCCGCAGGAGTTATCAAATTCACTCTCTTGAAAGGTGATCAACCGCCTAAATATGAAATCAGTTCTTTCCTTGGAATCATTTTGGAACACCGTGAAGATCCAAGTAATACGCCGATGCCGCCGTCTTCGAGTCGCCGTCATGCAGTGGACAATGGCAA…
sept-1(XZ1516, unk243)	2 cuts & repair	ACTGATTCAAATTATTCGAGTGG; GGCTTCCTGAGAAGGCATGTCGG	ATGCCAGCTCAAAAGGGAGTTCAAGCTCTCGTTTCTAAGTTCCGTCTCTCCCCAGTACGAAAGTTGATCAATGTCATTTTAATTCATAAACAAATTTCAGGGAAATCCAATGTTCCTTAAGTCCTCCTCCGACCTTTTCTCTTTCACCTCCTCCGATAAGGAGTACCTTGAGGGATACGAAATGTGAGATATATATATTTATACCACTAAAGCAATACAATTTTTCAGCAAGGTTAAGTCCGCTGCTGGAGTCATCAAGTTCACCCTTCTTAAGGGAGACCAGCCACCAAAGTACGAGATCTCTTCCTTCCTCGGAATCATCCTTGAGCACCGCGAGGACCCATCTAACACTCCAATGCCACCATCCTCTTCCCGTCGTCACGCTGTTGATAACGGAAA…	ATGCCTTCTCAGGAAGCCGTTCAAGCACTTGTAGAGACGTTTCGCACAACTCCGGTACGAAAGTTGATCAATGTCATTTTAATTcataaacaaatttcaggaGAATCCTCTGCTCATCAAATCAGGCATGGAGATGCTCAGTTTCTCATATTCGGAAAAGGAATCGCTAAATGGACACGAGATGTGagatatatatatttataccACTAAAgcaatacaattttcagcaaaattgaCAGCTCCAACGGACGTATCACATTCACCGTTTCGAAAATTGACCACCCGTCCAAATTTGATATTGAGGAGTACATTGGAGTTGTGCAggaaaactgccaaaatgAACCCCATGTTCCTATGCAGCCATCTCCGAATCGCCGCCATGGTGTTGACAAAGGCACA…	ATGCCAGCTCAAAAGGGAGTTCAAGCTCTCGTTTCTAAGTTCCGTCTCTCCCCAGTACGAAAGTTGATCAATGTCATTTTAATTCATAAACAAATTTCAGGGAAATCCAATGTTCCTTAAGTCCTCCTCCGACCTTTTCTCTTTCACCTCCTCCGATAAGGAGTACCTTGAGGGATACGAAATGTGAGATATATATATTTATACCACTAAAGCAATACAATTTTTCAGCAAGGTTAAGTCCGCTGCTGGAGTCATCAAGTTCACCCTTCTTAAGGGAGACCAGCCACCAAAGTACGAGATCTCTTCCTTCCTCGGAATCATCCTTGAGCACCGCGAGGACCCATCTAACACTCCAATGCCACCATCCTCTTCCCGTCGTCACGCTGTTGATAACGGAAA…
sept-1(XZ1516, unk247)	2 cuts & insertion	GGCTTCCTGAGAAGGCATGTCGG; ATGGACTTAGATATGTGCCGCGG	ATGATGTAGTCTACGGTCTATATGTCGCTACCAAAACCAGTCCACTCGAAATGGTGTCTAAGGGCGAAGAGCTGATTAAGGAGAACATGCACATGAAGCTGTACATGGAGGGCACCGTGAACAACCACCACTTCAAGTGCACATCCGAGGGCGAAGGCAAGCCCTACGAGGGCACCCAGACCATGAGAATCAAGGTGGTCGAGGGCGGCCCTCTCCCCTTCGCCTTCGACATCCTGGCTACCAGCTTCATGTACGGCAGCAGAACCTTCATCAACCACACCCAGGGCATCCCCGACTTCTTTAAGCAGTCCTTCCCTGAGGGCTTCACATGGGAGAGAGTCACCACATACGAAGACGGGGGCGTGCTGACCGCTACCCAGGACACCAGCCTCCAGGACG…	ATGCCTTCTCAGGAAGCCGTTCAAGCACTTGTAGAGACGTTTCGCACAACTCCGGTACGAAAGTTGATCAATGTCATTTTAATTcataaacaaatttcaggaGAATCCTCTGCTCATCAAATCAGGCATGGAGATGCTCAGTTTCTCATATTCGGAAAAGGAATCGCTAAATGGACACGAGATGTGagatatatatatttataccACTAAAgcaatacaattttcagcaaaattgaCAGCTCCAACGGACGTATCACATTCACCGTTTCGAAAATTGACCACCCGTCCAAATTTGATATTGAGGAGTACATTGGAGTTGTGCAggaaaactgccaaaatgAACCCCATGTTCCTATGCAGCCATCTCCGAATCGCCGCCATGGTGTTGACAAAGGCACA…	ATGCCTTCTCAGGAAGCCGTTCAAGCACTTGTAGAGACGTTTCGCACAACTCCGGTACGAAAGTTGATCAATGTCATTTTAATTcataaacaaatttcaggaGAATCCTCTGCTCATCAAATCAGGCATGGAGATGCTCAGTTTCTCATATTCGGAAAAGGAATCGCTAAATGGACACGAGATGTGagatatatatatttataccACTAAAgcaatacaattttcagcaaaattgaCAGCTCCAACGGACGTATCACATTCACCGTTTCGAAAATTGACCACCCGTCCAAATTTGATATTGAGGAGTACATTGGAGTTGTGCAggaaaactgccaaaatgAACCCCATGTTCCTATGCAGCCATCTCCGAATCGCCGCCATGGTGTTGACAAAGGCACA…
sept-1(N2, unk277)	1 cut & repair	CCGTTTAAGGGTCAAGTCTA	ATGCCAGCTCAAAAGGGAGTTCAAGCTCTCGTTTCTAAGTTCCGTCTCTCCCCAGTACGAAAGTTGATCAATGTCATTTTAATTCATAAACAAATTTCAGGGAAATCCAATGTTCCTTAAGTCCTCCTCCGACCTTTTCTCTTTCACCTCCTCCGATAAGGAGTACCTTGAGGGATACGAAATGTGAGATATATATATTTATACCACTAAAGCAATACAATTTTTCAGCAAGGTTAAGTCCGCTGCTGGAGTCATCAAGTTCACCCTTCTTAAGGGAGACCAGCCACCAAAGTACGAGATCTCTTCCTTCCTCGGAATCATCCTTGAGCACCGCGAGGACCCATCTAACACTCCAATGCCACCATCCTCTTCCCGTCGTCACGCTGTTGATAACGGAAA…	ATGCCAGCACAAAAAGGAGTACAAGCCCTTGTATCAAAGTTTCGTCTTTCTCCAGTACGAAAGTTGATCAATGTCATTTTAATTCATAAACAAATTTCAGGGTAACCCAATGTTCCTGAAATCTAGTTCAGATTTATTCAGCTTCACTTCTTCAGACAAAGAATATCTGGAAGGTTATGAGATGTGAGATATATATATTTATACCACTAAAGCAATACAATTTTTCAGAAAGGTCAAAAGCGCCGCAGGAGTTATCAAATTCACTCTCTTGAAAGGTGATCAACCGCCTAAATATGAAATCAGTTCTTTCCTTGGAATCATTTTGGAACACCGTGAAGATCCAAGTAATACGCCGATGCCGCCGTCTTCGAGTCGCCGTCATGCAGTGGACAATGGCAA…	ATGCCAGCTCAAAAGGGAGTTCAAGCTCTCGTTTCTAAGTTCCGTCTCTCCCCAGTACGAAAGTTGATCAATGTCATTTTAATTCATAAACAAATTTCAGGGAAATCCAATGTTCCTTAAGTCCTCCTCCGACCTTTTCTCTTTCACCTCCTCCGATAAGGAGTACCTTGAGGGATACGAAATGTGAGATATATATATTTATACCACTAAAGCAATACAATTTTTCAGCAAGGTTAAGTCCGCTGCTGGAGTCATCAAGTTCACCCTTCTTAAGGGAGACCAGCCACCAAAGTACGAGATCTCTTCCTTCCTCGGAATCATCCTTGAGCACCGCGAGGACCCATCTAACACTCCAATGCCACCATCCTCTTCCCGTCGTCACGCTGTTGATAACGGAAA…
sept-1(N2, unk257)	2 cuts & repair	GCTTGTACTCCTTTTTGTGC; GAACGAGACCAATGTGAAGAA	ATGCCTTCTCAGGAAGCCGTTCAAGCACTTGTAGAGACGTTTCGCACAACTCCGGTACGAAAGTTGATCAATGTCATTTTAATTcataaacaaatttcaggaGAATCCTCTGCTCATCAAATCAGGCATGGAGATGCTCAGTTTCTCATATTCGGAAAAGGAATCGCTAAATGGACACGAGATGTGagatatatatatttataccACTAAAgcaatacaattttcagcaaaattgaCAGCTCCAACGGACGTATCACATTCACCGTTTCGAAAATTGACCACCCGTCCAAATTTGATATTGAGGAGTACATTGGAGTTGTGCAggaaaactgccaaaatgAACCCCATGTTCCTATGCAGCCATCTCCGAATCGCCGCCATGGTGTTGACAAAGGCACA…	ATGCCAGCACAAAAAGGAGTACAAGCCCTTGTATCAAAGTTTCGTCTTTCTCCAGTACGAAAGTTGATCAATGTCATTTTAATTCATAAACAAATTTCAGGGTAACCCAATGTTCCTGAAATCTAGTTCAGATTTATTCAGCTTCACTTCTTCAGACAAAGAATATCTGGAAGGTTATGAGATGTGAGATATATATATTTATACCACTAAAGCAATACAATTTTTCAGAAAGGTCAAAAGCGCCGCAGGAGTTATCAAATTCACTCTCTTGAAAGGTGATCAACCGCCTAAATATGAAATCAGTTCTTTCCTTGGAATCATTTTGGAACACCGTGAAGATCCAAGTAATACGCCGATGCCGCCGTCTTCGAGTCGCCGTCATGCAGTGGACAATGGCAA…	ATGCCAGCTCAAAAGGGAGTTCAAGCTCTCGTTTCTAAGTTCCGTCTCTCCCCAGTACGAAAGTTGATCAATGTCATTTTAATTCATAAACAAATTTCAGGGAAATCCAATGTTCCTTAAGTCCTCCTCCGACCTTTTCTCTTTCACCTCCTCCGATAAGGAGTACCTTGAGGGATACGAAATGTGAGATATATATATTTATACCACTAAAGCAATACAATTTTTCAGCAAGGTTAAGTCCGCTGCTGGAGTCATCAAGTTCACCCTTCTTAAGGGAGACCAGCCACCAAAGTACGAGATCTCTTCCTTCCTCGGAATCATCCTTGAGCACCGCGAGGACCCATCTAACACTCCAATGCCACCATCCTCTTCCCGTCGTCACGCTGTTGATAACGGAAA…
zina-1(XZ1516, unk222)	1 cut & indels	CACGGAATGTCACAGATCGAGGG	none	ATGACGTCGTTTATGATAAACAAGAAGCAACTGAAAGAAAAGATCCGGCAGCTTCAGGATCGGCTCGAAAGTGGAGTATTCAATAAACAAACTGGAAACAATGGAAACCAGAAAATGCAATTTCAATGCAGTCAGTGTTCAGGTATCTTTCGAAATGAAGACCATCTATGGACTCATAACACGGAATGTCACAGATCGAGGGATGCCCAAAGAATACCGGAATACTTTTGTGATCAATGCCCAGTGCGGTATGATTACAAATTTCAGTTGATTCGTCACCTGGATTTCGGCCATGAAGAGATAAAGTTCCCGCGGAAACAAGCGACTACAAACAAAGAGGAGTTGTACATGAAACATTACATTAGTGCAAGcgatttcTATGCAAAAAATCCCGACGCA…	ATGACGTCGTTTATGATAAACAAGAAGCAACTGAAAGAAAAGATCCGGCAGCTTCAGGATCGGCTCGAAAGTGGAGTATTCAATAAACAAACTGGAAACAATGGAAACCAGAAAATGCAATTTCAAATTCTTTGGGCATCCGTCATTCTCATCCGCATGCGGGACGGCTTCCAGGCATTCTCATCTTGCTGAGACATTCCGTGTTATGAGTACATAGATGGTCTTCATTTCGAAAGATACCTGAACACTGACTGCAACCGGAATACTTTTGTGATCAATGCCCAGTGCGGTATGATTACAAATTTCAGTTGATTCGTCACCTGGATTTCGGCCATGAAGAGATAAAGTTCCCGCGGAAACAAGCGACTACAAACAAAGAGGAGTTGTACATGAAACATT…
zina-1(XZ1516, unk232)	1 cut & repair	AACCAAGTTCGAAAATGAAG; AATCCAGGTGATTAATCAAC	GCAATTTCAATGCAGTCAGTGTTCAGGTATCTTTCGAAATGAAGACCATCTATGGACTCATAACACGGAATGTCACAGATCGAGGGATGCCCAAAGAATACCGGAATACTTTTGTGATCAATGCCCAGTGCGGTATGATTACAAATTTCAGTTGATTCGTCACCTGGATTTCGGCCATGAAGAGATAAAGTTCCCGCGGAAACAAGCGACTACAAACAAAGAGGAGTTGTACATGAAACATTACATTAGTGCAAG	ATGACGTCGTTTACAATAAACAAACAGCAACTGGAAGAAATGATCCGGCAGCTTCAGGATCGGCTCGAAAGTGGAGCATTCAATAAACAAACTGGAAATAATTGGAACCAGAAAATGTATTCCAGTTGATTAATCACCTGGATTTCGACCATGAAGAGATAAAGCTCCCGCGGAAAACCAAGTTCGAAAATGAAGAGGAGTTATACATGAAACATTACATTAGTGCAAGCGATTTCTATGCAAAAAATCCCGACGCATGTGACAGATGTTGCTGGAACATTGGAACACCGGAAAAACTGTTGGAACATAAGAATAAGTGGCACCCAGGATGGGAAATTCCTTACGAGGCTCCAGTTTATGATAAAAAAGAGTACATCTACAAATGTATTTATTGCACAG…	ATGACGTCGTTTACAATAAACAAACAGCAACTGGAAGAAATGATCCGGCAGCTTCAGGATCGGCTCGAAAGTGGAGCATTCAATAAACAAACTGGAAATAATTGGAACCAGAAAATGCAATTTCAATGCAGTCAGTGTTCAGGTATCTTTCGAAATGAAGACCATCTATGGACTCATAACACGGAATGTCACAGATCGAGGGATGCCCAAAGAATACCGGAATACTTTTGTGATCAATGCCCAGTGCGGTATGATTACAAATTTCAGTTGATTCGTCACCTGGATTTCGGCCATGAAGAGATAAAGCTCCCGCGGAAAACCAAGTTCGAAAATGAAGAGGAGTTATACATGAAACATTACATTAGTGCAAGCGATTTCTATGCAAAAAATCCCGACGCA…
sup-35(N2, unk210)	1 cut & repair	AAAGTCCACAATCTCCACGTGGG	tttcagatttttatttttgaacataaaATGGCTCACACTTTTGCGTGCCCTGAGTGAGTGAGTGAGTGAGTGAGACGTGGAGATTGTGGACTTTTTTCGCTTTCCAAAC	ATGGCTCACACTTTTGCGTGCCCACGTGGAGATTGTGGACTTTTTTCGCTTTCCAAACTGGACGATCATCTCACTGCGGATCATCATCTGGAACACATGTGTTCAGAGTGCGAAGAGAGCTTTGGCTCTGCAGAAGAGGCCAAAGAGCATACTCTTTTAGCTCACGAAAATGCTCAAACATTCGATGATCCAAAAATTAGAAATACTAGAATTGTAGATTCCATAATTGCAGCAGTGAGAGTATCCGGTGATGTGATTGAAGAATTCAATTCAGTGATCATGCGAGCGGTTATTCGTCATTGGGGAAACACGAGCACGGAAAAGCTGATTGCTGTCGTTGATTCTCCAATGATTACTCGTGACTTCTATATCGACTGTTTTGAAGCTTTAAAGATGAGA…	ATTGCTGTCGTTGATTCTCCAATGATTACTCGTGACTTCTATATCGACTGTTTTGAAGCTTTAAAGATGgtagactattcatttgtatttaaacaatgaaataaaattcgaaatttgcagAGATACGATTCTGGAGAGAAGTCCATCGATCTTCTCTGTCGTTTGGCAAAATTGTGTACAAAAATTGGAAATTTTGTTGAGAAGGAAAAGAGAAAGGACATCATAATCAAAGGAAAGATGTACGCTACCGAAGCCTGGAACACCGATTCGTACAACATCTTGGCTGCTCATTGGGCCGCTGTGATGTCAGGAAAGGCAATCGAATATCTTGAAGGCGATGAAAAGAATCTGGAGATGAGACACTGCAGACAATATCTCGATCGTGCCATCTCTATCCAG…
unc-119(unk244)	1 cut & indels	CGAACAGGCTATAACCACCGAGG	none	same as N2	not mapped
adr-2(unk280)	1 cut & indels	TATAACAGAAACCAACCGAA	none	atgtccgtcgaagaaggtatggaagttgagttaaagtcagagaaaatggatttggatgacaatattcccgactttgtgaaggaaactgtggaaagaagcggaaagaatccaatgtcattattctcagagctttatgttcatatgacaggcaacactccagtttttgatttctataacagaaaccaaccgaacggatccatgaaatttatatgtgttgtaattttaaatggagaacgaatcgagggaaatgtaaaatccaaaaagaaagaggcaaaggtgtcgtgctcattgaaaggactggaagtcgtgctcaagcatgttagcgaatacgttgtgcctgctgtcaaatttgaggagaaaaccacatttttcgagatgctcagagaacatacatacgcg…	atgtccgtcgaagaaggtatggaagttgagttaaagtcagagaaaatggatttggatgacaatattcccgactttgtgaaggaaactgtggaaagaagcggaaagaatccaatgtcattattctcagagctttatgttcatatgacaggcaacactccagtttttgatttctataacagaaaccatgaaatttatatgtgttgtaattttaaatggagaacgaatcgagggaaatgtaaaatccaaaaagaaagaggcaaaggtgtcgtgctcattgaaaggactggaagtcgtgctcaagcatgttagcgaatacgttgtgcctgctgtcaaatttgaggagaaaaccacatttttcgagatgctcagagaacatacatacgcgaaattttatga
