# Supplementary material for: sept-1/zina-1 is an ancient toxin-antidote system in Caenorhabditis elegans
Source: PLoS Biol. 2026 Jul 23;24(7):e3003563. doi: 10.1371/journal.pbio.3003563 (PMC13411925; doi:10.1371/journal.pbio.3003563)
Supplement: S8 Table — (XLSX) [file pbio.3003563.s016.xlsx]

## Sheet: Sheet1
sept-1(XZ1516) probe set
Probe #	Probe (5'-> 3')	Probe position *	Percent GC
1	gttgtggctcttgaagattc	46	0.45
2	tattgttcggagcttggatg	82	0.45
3	tccttgaaatgtcgagcgac	108	0.5
4	agaaggcatgtcggcttttt	132	0.45
5	acaagtgcttgaacggcttc	155	0.5
6	cggagttgtgcgaaacgtct	177	0.55
7	cctgatttgatgagcagagg	203	0.5
8	tgagaaactgagcatctcca	225	0.45
9	ttagcgattccttttccgaa	247	0.4
10	gctgtcaattttgatctcgt	273	0.4
11	gtgaatgtgatacgtccgtt	296	0.45
12	acgggtggtcaattttcgaa	319	0.45
13	ctccaatgtactcctcaata	349	0.4
14	ggttcattttggcagttttc	377	0.4
15	gagatggctgcataggaaca	400	0.5
16	gtgcctttgtcaacaccatg	431	0.5
17	tatgtggcattggagacttc	467	0.45
18	ctggttttcccgaaatatcg	502	0.45
19	ttagatatgtgccgcgggat	532	0.5
20	tcaatctcaatctccgatgg	554	0.45
21	atcattcttcaatccgatct	576	0.35
22	gcgacatatagaccgtagac	599	0.5
23	tattcgagggactggttttg	622	0.45
sept-1(N2) probe set
Probe #	Probe (5'-> 3')	Probe position *	Percent GC
1	ttgtactcctttttgtgctg	5	0.4
2	acctggagaaagacgaaact	38	0.45
3	tagatttcaggaacattggg	60	0.4
4	gtctgaagaagtgaagctga	92	0.45
5	ctttatctcataaccttcca	122	0.35
6	atttgataactcctgcggcg	150	0.5
7	tgatcacctttcaagagagt	172	0.4
8	actgatttcatatttaggcg	194	0.35
9	cggtgttccaaaatgattcc	223	0.45
10	atcggcgtattacttggatc	247	0.45
11	catgacggcgactcgaagac	273	0.6
12	tgacagacttcgcttcttct	312	0.45
13	tcgtgcgaaaactgtgtcat	335	0.45
14	gttttccaaagtaatcctga	357	0.35
15	ttgagccataactgccaacg	384	0.5
16	ctcaatcttcgatggtttga	407	0.4
17	ttcttcacattggtctcgtt	430	0.4
18	cgaggtaaataccgtagact	456	0.45
19	acagaagaagtggtgttgga	478	0.45
