# Supplementary material for: sept-1/zina-1 is an ancient toxin-antidote system in Caenorhabditis elegans
Source: PLoS Biol. 2026 Jul 23;24(7):e3003563. doi: 10.1371/journal.pbio.3003563 (PMC13411925; doi:10.1371/journal.pbio.3003563)
Supplement: S1 Data — (XLSX) [file pbio.3003563.s017.xlsx]

## Sheet: Figure 1
Figure 1D
	marker						No_marker
ChrI-alive	0.69258	0.832215	0.741935	0.782016			0.30742	0.167785	0.258065	0.217984
ChrII-alive	0.769231	0.751825	0.727811	0.775862	0.76129	0.753086	0.230769	0.248175	0.272189	0.224138	0.23871	0.246914
ChrIII-alive	1	1	0.990291				0	0	0.00970874
ChrIV-alive	0.736842	0.715827	0.751244				0.263158	0.284173	0.248756
ChrV-alive	0.637681	0.654762	0.750499				0.362319	0.345238	0.249501
ChrX-alive	0.757282	0.7625	0.795	0.663866			0.242718	0.2375	0.205	0.336134
Figure 1E
	marker						No_marker
ChrI-arrest	0.752381	0.749004	0.740876	0.76378	0.751037		0.247619	0.250996	0.259124	0.23622	0.248963
ChrII-arrest	0.793478	0.728571	0.69697	0.716814	0.686869	0.686275	0.206522	0.271429	0.30303	0.283186	0.313131	0.313725
ChrIII-arrest	0.552941	0.577778	0.428571				0.447059	0.422222	0.571429
ChrIV-arrest	0.767123		0.705607				0.232877		0.294393
ChrV-arrest	0.890909	0.819328					0.109091	0.180672
ChrX-arrest	0.65		0.636364	0.707317			0.35		0.363636	0.292683
Figure 1F
	marker			No_marker
ChrIII-alive	0.743056	0.748466	0.778947	0.256944	0.251534	0.221053
ChrIII-arrest	0.728571	0.684211	0.808511	0.271429	0.315789	0.191489
ChrV-alive	0.685897		0.653061	0.314103		0.346939
ChrV-arrest	0.959184	1	0.979167	0.0408163	0	0.0208333
Figuer 1G
	Alive			Arrest
wild-type	0.579208	0.628099	0.647799	0.420792	0.371901	0.352201
sup-35 KO	0.721951	0.719697	0.77619	0.278049	0.280303	0.22381

## Sheet: Figure 1H
Figure 2H
N2_position	N2_scaffold	nuc_number	total_number	bin_number	bin_position	fraction	col
25865	I	0	541	1	29778.7	0	#547133
26040	I	0	541	1	29778.7	0	#547133
26518	I	0	541	1	29778.7	0	#547133
26827	I	0	541	1	29778.7	0	#547133
27024	I	0	541	1	29778.7	0	#547133
27442	I	0	541	1	29778.7	0	#547133
29684	I	0	541	1	29778.7	0	#547133
30671	I	0	541	1	29778.7	0	#547133
32141	I	0	541	1	29778.7	0	#547133
32839	I	0	541	1	29778.7	0	#547133
32927	I	0	541	1	29778.7	0	#547133
34418	I	0	541	1	29778.7	0	#547133
34727	I	0	541	1	29778.7	0	#547133
46966	I	6	889	2	53811.5	0.00674916	#547133
46978	I	6	889	2	53811.5	0.00674916	#547133
48093	I	6	889	2	53811.5	0.00674916	#547133
51967	I	6	889	2	53811.5	0.00674916	#547133
52163	I	6	889	2	53811.5	0.00674916	#547133
52316	I	6	889	2	53811.5	0.00674916	#547133
53108	I	6	889	2	53811.5	0.00674916	#547133
53210	I	6	889	2	53811.5	0.00674916	#547133
53263	I	6	889	2	53811.5	0.00674916	#547133
53373	I	6	889	2	53811.5	0.00674916	#547133
54251	I	6	889	2	53811.5	0.00674916	#547133
54712	I	6	889	2	53811.5	0.00674916	#547133
54987	I	6	889	2	53811.5	0.00674916	#547133
55341	I	6	889	2	53811.5	0.00674916	#547133
56678	I	6	889	2	53811.5	0.00674916	#547133
56976	I	6	889	2	53811.5	0.00674916	#547133
58887	I	6	889	2	53811.5	0.00674916	#547133
59550	I	6	889	2	53811.5	0.00674916	#547133
59600	I	6	889	2	53811.5	0.00674916	#547133
61252	I	14	1686	3	67937.2	0.00830368	#547133
61278	I	14	1686	3	67937.2	0.00830368	#547133
62031	I	14	1686	3	67937.2	0.00830368	#547133
62249	I	14	1686	3	67937.2	0.00830368	#547133
62560	I	14	1686	3	67937.2	0.00830368	#547133
62642	I	14	1686	3	67937.2	0.00830368	#547133
63613	I	14	1686	3	67937.2	0.00830368	#547133
63663	I	14	1686	3	67937.2	0.00830368	#547133
63684	I	14	1686	3	67937.2	0.00830368	#547133
64161	I	14	1686	3	67937.2	0.00830368	#547133
64766	I	14	1686	3	67937.2	0.00830368	#547133
65705	I	14	1686	3	67937.2	0.00830368	#547133
66407	I	14	1686	3	67937.2	0.00830368	#547133
66428	I	14	1686	3	67937.2	0.00830368	#547133
66642	I	14	1686	3	67937.2	0.00830368	#547133
66938	I	14	1686	3	67937.2	0.00830368	#547133
67501	I	14	1686	3	67937.2	0.00830368	#547133
67537	I	14	1686	3	67937.2	0.00830368	#547133
67962	I	14	1686	3	67937.2	0.00830368	#547133
68215	I	14	1686	3	67937.2	0.00830368	#547133
68688	I	14	1686	3	67937.2	0.00830368	#547133
68911	I	14	1686	3	67937.2	0.00830368	#547133
69833	I	14	1686	3	67937.2	0.00830368	#547133
70433	I	14	1686	3	67937.2	0.00830368	#547133
70903	I	14	1686	3	67937.2	0.00830368	#547133
71520	I	14	1686	3	67937.2	0.00830368	#547133
72606	I	14	1686	3	67937.2	0.00830368	#547133
72660	I	14	1686	3	67937.2	0.00830368	#547133
75723	I	14	1686	3	67937.2	0.00830368	#547133
75765	I	14	1686	3	67937.2	0.00830368	#547133
76302	I	14	1686	3	67937.2	0.00830368	#547133
76670	I	14	1686	3	67937.2	0.00830368	#547133
76681	I	14	1686	3	67937.2	0.00830368	#547133
82248	I	26	709	4	89893.2	0.0366714	#547133
82614	I	26	709	4	89893.2	0.0366714	#547133
83287	I	26	709	4	89893.2	0.0366714	#547133
84180	I	26	709	4	89893.2	0.0366714	#547133
84242	I	26	709	4	89893.2	0.0366714	#547133
84762	I	26	709	4	89893.2	0.0366714	#547133
86015	I	26	709	4	89893.2	0.0366714	#547133
88507	I	26	709	4	89893.2	0.0366714	#547133
90840	I	26	709	4	89893.2	0.0366714	#547133
91632	I	26	709	4	89893.2	0.0366714	#547133
92188	I	26	709	4	89893.2	0.0366714	#547133
94310	I	26	709	4	89893.2	0.0366714	#547133
94696	I	26	709	4	89893.2	0.0366714	#547133
99311	I	26	709	4	89893.2	0.0366714	#547133
99548	I	26	709	4	89893.2	0.0366714	#547133
99912	I	26	709	4	89893.2	0.0366714	#547133
102210	I	12	1584	5	110079	0.00757576	#547133
102263	I	12	1584	5	110079	0.00757576	#547133
102335	I	12	1584	5	110079	0.00757576	#547133
104825	I	12	1584	5	110079	0.00757576	#547133
104891	I	12	1584	5	110079	0.00757576	#547133
105027	I	12	1584	5	110079	0.00757576	#547133
105302	I	12	1584	5	110079	0.00757576	#547133
105339	I	12	1584	5	110079	0.00757576	#547133
105395	I	12	1584	5	110079	0.00757576	#547133
105891	I	12	1584	5	110079	0.00757576	#547133
106205	I	12	1584	5	110079	0.00757576	#547133
106754	I	12	1584	5	110079	0.00757576	#547133
107528	I	12	1584	5	110079	0.00757576	#547133
107937	I	12	1584	5	110079	0.00757576	#547133
108300	I	12	1584	5	110079	0.00757576	#547133
108362	I	12	1584	5	110079	0.00757576	#547133
108600	I	12	1584	5	110079	0.00757576	#547133
108785	I	12	1584	5	110079	0.00757576	#547133
108803	I	12	1584	5	110079	0.00757576	#547133
109460	I	12	1584	5	110079	0.00757576	#547133
110489	I	12	1584	5	110079	0.00757576	#547133
111721	I	12	1584	5	110079	0.00757576	#547133
113772	I	12	1584	5	110079	0.00757576	#547133
113778	I	12	1584	5	110079	0.00757576	#547133
114089	I	12	1584	5	110079	0.00757576	#547133
115058	I	12	1584	5	110079	0.00757576	#547133
115067	I	12	1584	5	110079	0.00757576	#547133
115422	I	12	1584	5	110079	0.00757576	#547133
115926	I	12	1584	5	110079	0.00757576	#547133
116089	I	12	1584	5	110079	0.00757576	#547133
116338	I	12	1584	5	110079	0.00757576	#547133
116346	I	12	1584	5	110079	0.00757576	#547133
117089	I	12	1584	5	110079	0.00757576	#547133
117838	I	12	1584	5	110079	0.00757576	#547133
119514	I	12	1584	5	110079	0.00757576	#547133
120738	I	5	2482	6	129561	0.0020145	#547133
121019	I	5	2482	6	129561	0.0020145	#547133
121024	I	5	2482	6	129561	0.0020145	#547133
121304	I	5	2482	6	129561	0.0020145	#547133
121755	I	5	2482	6	129561	0.0020145	#547133
122050	I	5	2482	6	129561	0.0020145	#547133
122921	I	5	2482	6	129561	0.0020145	#547133
122923	I	5	2482	6	129561	0.0020145	#547133
123316	I	5	2482	6	129561	0.0020145	#547133
123693	I	5	2482	6	129561	0.0020145	#547133
123770	I	5	2482	6	129561	0.0020145	#547133
123856	I	5	2482	6	129561	0.0020145	#547133
124236	I	5	2482	6	129561	0.0020145	#547133
124344	I	5	2482	6	129561	0.0020145	#547133
124546	I	5	2482	6	129561	0.0020145	#547133
125078	I	5	2482	6	129561	0.0020145	#547133
125848	I	5	2482	6	129561	0.0020145	#547133
126019	I	5	2482	6	129561	0.0020145	#547133
126586	I	5	2482	6	129561	0.0020145	#547133
126950	I	5	2482	6	129561	0.0020145	#547133
127202	I	5	2482	6	129561	0.0020145	#547133
127256	I	5	2482	6	129561	0.0020145	#547133
127556	I	5	2482	6	129561	0.0020145	#547133
127915	I	5	2482	6	129561	0.0020145	#547133
128390	I	5	2482	6	129561	0.0020145	#547133
130246	I	5	2482	6	129561	0.0020145	#547133
130380	I	5	2482	6	129561	0.0020145	#547133
130381	I	5	2482	6	129561	0.0020145	#547133
131005	I	5	2482	6	129561	0.0020145	#547133
131479	I	5	2482	6	129561	0.0020145	#547133
131808	I	5	2482	6	129561	0.0020145	#547133
131850	I	5	2482	6	129561	0.0020145	#547133
132320	I	5	2482	6	129561	0.0020145	#547133
134690	I	5	2482	6	129561	0.0020145	#547133
135382	I	5	2482	6	129561	0.0020145	#547133
136087	I	5	2482	6	129561	0.0020145	#547133
136095	I	5	2482	6	129561	0.0020145	#547133
136310	I	5	2482	6	129561	0.0020145	#547133
136733	I	5	2482	6	129561	0.0020145	#547133
136765	I	5	2482	6	129561	0.0020145	#547133
136995	I	5	2482	6	129561	0.0020145	#547133
137689	I	5	2482	6	129561	0.0020145	#547133
137767	I	5	2482	6	129561	0.0020145	#547133
138038	I	5	2482	6	129561	0.0020145	#547133
138712	I	5	2482	6	129561	0.0020145	#547133
138797	I	5	2482	6	129561	0.0020145	#547133
139393	I	5	2482	6	129561	0.0020145	#547133
139690	I	5	2482	6	129561	0.0020145	#547133
140608	I	24	1905	7	150494	0.0125984	#547133
140839	I	24	1905	7	150494	0.0125984	#547133
141329	I	24	1905	7	150494	0.0125984	#547133
141375	I	24	1905	7	150494	0.0125984	#547133
141672	I	24	1905	7	150494	0.0125984	#547133
142028	I	24	1905	7	150494	0.0125984	#547133
142075	I	24	1905	7	150494	0.0125984	#547133
143789	I	24	1905	7	150494	0.0125984	#547133
144150	I	24	1905	7	150494	0.0125984	#547133
144699	I	24	1905	7	150494	0.0125984	#547133
145517	I	24	1905	7	150494	0.0125984	#547133
145533	I	24	1905	7	150494	0.0125984	#547133
146963	I	24	1905	7	150494	0.0125984	#547133
148495	I	24	1905	7	150494	0.0125984	#547133
148543	I	24	1905	7	150494	0.0125984	#547133
148639	I	24	1905	7	150494	0.0125984	#547133
150985	I	24	1905	7	150494	0.0125984	#547133
151778	I	24	1905	7	150494	0.0125984	#547133
152185	I	24	1905	7	150494	0.0125984	#547133
152501	I	24	1905	7	150494	0.0125984	#547133
152502	I	24	1905	7	150494	0.0125984	#547133
153364	I	24	1905	7	150494	0.0125984	#547133
153947	I	24	1905	7	150494	0.0125984	#547133
154398	I	24	1905	7	150494	0.0125984	#547133
154914	I	24	1905	7	150494	0.0125984	#547133
155058	I	24	1905	7	150494	0.0125984	#547133
155753	I	24	1905	7	150494	0.0125984	#547133
157398	I	24	1905	7	150494	0.0125984	#547133
157433	I	24	1905	7	150494	0.0125984	#547133
157439	I	24	1905	7	150494	0.0125984	#547133
157875	I	24	1905	7	150494	0.0125984	#547133
158266	I	24	1905	7	150494	0.0125984	#547133
158314	I	24	1905	7	150494	0.0125984	#547133
158448	I	24	1905	7	150494	0.0125984	#547133
159475	I	24	1905	7	150494	0.0125984	#547133
159482	I	24	1905	7	150494	0.0125984	#547133
160036	I	8	1462	8	168743	0.00547196	#547133
160560	I	8	1462	8	168743	0.00547196	#547133
160681	I	8	1462	8	168743	0.00547196	#547133
162009	I	8	1462	8	168743	0.00547196	#547133
163168	I	8	1462	8	168743	0.00547196	#547133
163289	I	8	1462	8	168743	0.00547196	#547133
164048	I	8	1462	8	168743	0.00547196	#547133
164093	I	8	1462	8	168743	0.00547196	#547133
164565	I	8	1462	8	168743	0.00547196	#547133
164623	I	8	1462	8	168743	0.00547196	#547133
164802	I	8	1462	8	168743	0.00547196	#547133
165070	I	8	1462	8	168743	0.00547196	#547133
165275	I	8	1462	8	168743	0.00547196	#547133
166037	I	8	1462	8	168743	0.00547196	#547133
166772	I	8	1462	8	168743	0.00547196	#547133
166777	I	8	1462	8	168743	0.00547196	#547133
167590	I	8	1462	8	168743	0.00547196	#547133
168472	I	8	1462	8	168743	0.00547196	#547133
169381	I	8	1462	8	168743	0.00547196	#547133
169601	I	8	1462	8	168743	0.00547196	#547133
171656	I	8	1462	8	168743	0.00547196	#547133
172510	I	8	1462	8	168743	0.00547196	#547133
172757	I	8	1462	8	168743	0.00547196	#547133
172837	I	8	1462	8	168743	0.00547196	#547133
175036	I	8	1462	8	168743	0.00547196	#547133
176512	I	8	1462	8	168743	0.00547196	#547133
177264	I	8	1462	8	168743	0.00547196	#547133
177333	I	8	1462	8	168743	0.00547196	#547133
178713	I	8	1462	8	168743	0.00547196	#547133
179770	I	8	1462	8	168743	0.00547196	#547133
179783	I	8	1462	8	168743	0.00547196	#547133
181160	I	46	1208	9	190853	0.0380795	#547133
181210	I	46	1208	9	190853	0.0380795	#547133
181442	I	46	1208	9	190853	0.0380795	#547133
181553	I	46	1208	9	190853	0.0380795	#547133
181641	I	46	1208	9	190853	0.0380795	#547133
181983	I	46	1208	9	190853	0.0380795	#547133
182006	I	46	1208	9	190853	0.0380795	#547133
184470	I	46	1208	9	190853	0.0380795	#547133
185041	I	46	1208	9	190853	0.0380795	#547133
188643	I	46	1208	9	190853	0.0380795	#547133
189916	I	46	1208	9	190853	0.0380795	#547133
190900	I	46	1208	9	190853	0.0380795	#547133
191402	I	46	1208	9	190853	0.0380795	#547133
191528	I	46	1208	9	190853	0.0380795	#547133
193854	I	46	1208	9	190853	0.0380795	#547133
193858	I	46	1208	9	190853	0.0380795	#547133
194435	I	46	1208	9	190853	0.0380795	#547133
196760	I	46	1208	9	190853	0.0380795	#547133
196881	I	46	1208	9	190853	0.0380795	#547133
197978	I	46	1208	9	190853	0.0380795	#547133
198017	I	46	1208	9	190853	0.0380795	#547133
199032	I	46	1208	9	190853	0.0380795	#547133
199407	I	46	1208	9	190853	0.0380795	#547133
199628	I	46	1208	9	190853	0.0380795	#547133
199654	I	46	1208	9	190853	0.0380795	#547133
199786	I	46	1208	9	190853	0.0380795	#547133
203841	I	8	671	10	213055	0.0119225	#547133
203905	I	8	671	10	213055	0.0119225	#547133
204245	I	8	671	10	213055	0.0119225	#547133
208153	I	8	671	10	213055	0.0119225	#547133
210602	I	8	671	10	213055	0.0119225	#547133
213072	I	8	671	10	213055	0.0119225	#547133
213307	I	8	671	10	213055	0.0119225	#547133
213332	I	8	671	10	213055	0.0119225	#547133
213527	I	8	671	10	213055	0.0119225	#547133
214520	I	8	671	10	213055	0.0119225	#547133
214609	I	8	671	10	213055	0.0119225	#547133
216039	I	8	671	10	213055	0.0119225	#547133
217055	I	8	671	10	213055	0.0119225	#547133
217680	I	8	671	10	213055	0.0119225	#547133
219000	I	8	671	10	213055	0.0119225	#547133
219381	I	8	671	10	213055	0.0119225	#547133
219674	I	8	671	10	213055	0.0119225	#547133
224076	I	81	1117	11	232410	0.0725157	#547133
224136	I	81	1117	11	232410	0.0725157	#547133
227526	I	81	1117	11	232410	0.0725157	#547133
229180	I	81	1117	11	232410	0.0725157	#547133
231030	I	81	1117	11	232410	0.0725157	#547133
231084	I	81	1117	11	232410	0.0725157	#547133
231513	I	81	1117	11	232410	0.0725157	#547133
233628	I	81	1117	11	232410	0.0725157	#547133
233764	I	81	1117	11	232410	0.0725157	#547133
234758	I	81	1117	11	232410	0.0725157	#547133
235193	I	81	1117	11	232410	0.0725157	#547133
236116	I	81	1117	11	232410	0.0725157	#547133
236208	I	81	1117	11	232410	0.0725157	#547133
238244	I	81	1117	11	232410	0.0725157	#547133
239689	I	81	1117	11	232410	0.0725157	#547133
241151	I	39	1192	12	249892	0.0327181	#547133
241995	I	39	1192	12	249892	0.0327181	#547133
242051	I	39	1192	12	249892	0.0327181	#547133
242399	I	39	1192	12	249892	0.0327181	#547133
242749	I	39	1192	12	249892	0.0327181	#547133
245296	I	39	1192	12	249892	0.0327181	#547133
246533	I	39	1192	12	249892	0.0327181	#547133
247468	I	39	1192	12	249892	0.0327181	#547133
247771	I	39	1192	12	249892	0.0327181	#547133
247985	I	39	1192	12	249892	0.0327181	#547133
248288	I	39	1192	12	249892	0.0327181	#547133
248413	I	39	1192	12	249892	0.0327181	#547133
249472	I	39	1192	12	249892	0.0327181	#547133
251794	I	39	1192	12	249892	0.0327181	#547133
251821	I	39	1192	12	249892	0.0327181	#547133
252040	I	39	1192	12	249892	0.0327181	#547133
252332	I	39	1192	12	249892	0.0327181	#547133
252724	I	39	1192	12	249892	0.0327181	#547133
254042	I	39	1192	12	249892	0.0327181	#547133
254442	I	39	1192	12	249892	0.0327181	#547133
255537	I	39	1192	12	249892	0.0327181	#547133
256464	I	39	1192	12	249892	0.0327181	#547133
257676	I	39	1192	12	249892	0.0327181	#547133
257903	I	39	1192	12	249892	0.0327181	#547133
258951	I	39	1192	12	249892	0.0327181	#547133
260562	I	56	1424	13	270738	0.0393258	#547133
260735	I	56	1424	13	270738	0.0393258	#547133
260806	I	56	1424	13	270738	0.0393258	#547133
262360	I	56	1424	13	270738	0.0393258	#547133
262560	I	56	1424	13	270738	0.0393258	#547133
264469	I	56	1424	13	270738	0.0393258	#547133
265121	I	56	1424	13	270738	0.0393258	#547133
265365	I	56	1424	13	270738	0.0393258	#547133
265478	I	56	1424	13	270738	0.0393258	#547133
267098	I	56	1424	13	270738	0.0393258	#547133
267592	I	56	1424	13	270738	0.0393258	#547133
268332	I	56	1424	13	270738	0.0393258	#547133
268923	I	56	1424	13	270738	0.0393258	#547133
270295	I	56	1424	13	270738	0.0393258	#547133
272537	I	56	1424	13	270738	0.0393258	#547133
272554	I	56	1424	13	270738	0.0393258	#547133
272886	I	56	1424	13	270738	0.0393258	#547133
274274	I	56	1424	13	270738	0.0393258	#547133
274278	I	56	1424	13	270738	0.0393258	#547133
274279	I	56	1424	13	270738	0.0393258	#547133
276088	I	56	1424	13	270738	0.0393258	#547133
276422	I	56	1424	13	270738	0.0393258	#547133
277324	I	56	1424	13	270738	0.0393258	#547133
277617	I	56	1424	13	270738	0.0393258	#547133
278120	I	56	1424	13	270738	0.0393258	#547133
278655	I	56	1424	13	270738	0.0393258	#547133
278810	I	56	1424	13	270738	0.0393258	#547133
278811	I	56	1424	13	270738	0.0393258	#547133
279038	I	56	1424	13	270738	0.0393258	#547133
280420	I	1	1326	14	290908	0.000754148	#547133
282881	I	1	1326	14	290908	0.000754148	#547133
283454	I	1	1326	14	290908	0.000754148	#547133
283694	I	1	1326	14	290908	0.000754148	#547133
284238	I	1	1326	14	290908	0.000754148	#547133
284461	I	1	1326	14	290908	0.000754148	#547133
284473	I	1	1326	14	290908	0.000754148	#547133
284480	I	1	1326	14	290908	0.000754148	#547133
289218	I	1	1326	14	290908	0.000754148	#547133
289660	I	1	1326	14	290908	0.000754148	#547133
290861	I	1	1326	14	290908	0.000754148	#547133
291149	I	1	1326	14	290908	0.000754148	#547133
291356	I	1	1326	14	290908	0.000754148	#547133
292355	I	1	1326	14	290908	0.000754148	#547133
292438	I	1	1326	14	290908	0.000754148	#547133
292536	I	1	1326	14	290908	0.000754148	#547133
293332	I	1	1326	14	290908	0.000754148	#547133
293381	I	1	1326	14	290908	0.000754148	#547133
293416	I	1	1326	14	290908	0.000754148	#547133
293418	I	1	1326	14	290908	0.000754148	#547133
293469	I	1	1326	14	290908	0.000754148	#547133
293633	I	1	1326	14	290908	0.000754148	#547133
294432	I	1	1326	14	290908	0.000754148	#547133
296737	I	1	1326	14	290908	0.000754148	#547133
298011	I	1	1326	14	290908	0.000754148	#547133
298719	I	1	1326	14	290908	0.000754148	#547133
299521	I	1	1326	14	290908	0.000754148	#547133
299688	I	1	1326	14	290908	0.000754148	#547133
300238	I	3	979	15	311038	0.00306435	#547133
301233	I	3	979	15	311038	0.00306435	#547133
303959	I	3	979	15	311038	0.00306435	#547133
304058	I	3	979	15	311038	0.00306435	#547133
305469	I	3	979	15	311038	0.00306435	#547133
307096	I	3	979	15	311038	0.00306435	#547133
308816	I	3	979	15	311038	0.00306435	#547133
308914	I	3	979	15	311038	0.00306435	#547133
308985	I	3	979	15	311038	0.00306435	#547133
309651	I	3	979	15	311038	0.00306435	#547133
310059	I	3	979	15	311038	0.00306435	#547133
315081	I	3	979	15	311038	0.00306435	#547133
315543	I	3	979	15	311038	0.00306435	#547133
315545	I	3	979	15	311038	0.00306435	#547133
316034	I	3	979	15	311038	0.00306435	#547133
316139	I	3	979	15	311038	0.00306435	#547133
316671	I	3	979	15	311038	0.00306435	#547133
316697	I	3	979	15	311038	0.00306435	#547133
316721	I	3	979	15	311038	0.00306435	#547133
316941	I	3	979	15	311038	0.00306435	#547133
317947	I	3	979	15	311038	0.00306435	#547133
323866	I	0	244	16	332101	0	#547133
331713	I	0	244	16	332101	0	#547133
332408	I	0	244	16	332101	0	#547133
333688	I	0	244	16	332101	0	#547133
333689	I	0	244	16	332101	0	#547133
337243	I	0	244	16	332101	0	#547133
341736	I	16	745	17	348446	0.0214765	#547133
342087	I	16	745	17	348446	0.0214765	#547133
342551	I	16	745	17	348446	0.0214765	#547133
342814	I	16	745	17	348446	0.0214765	#547133
343435	I	16	745	17	348446	0.0214765	#547133
347202	I	16	745	17	348446	0.0214765	#547133
347595	I	16	745	17	348446	0.0214765	#547133
347739	I	16	745	17	348446	0.0214765	#547133
348295	I	16	745	17	348446	0.0214765	#547133
348609	I	16	745	17	348446	0.0214765	#547133
349374	I	16	745	17	348446	0.0214765	#547133
349470	I	16	745	17	348446	0.0214765	#547133
352182	I	16	745	17	348446	0.0214765	#547133
354312	I	16	745	17	348446	0.0214765	#547133
358866	I	16	745	17	348446	0.0214765	#547133
358867	I	16	745	17	348446	0.0214765	#547133
360610	I	9	1742	18	370215	0.00516648	#547133
360742	I	9	1742	18	370215	0.00516648	#547133
360844	I	9	1742	18	370215	0.00516648	#547133
361954	I	9	1742	18	370215	0.00516648	#547133
362395	I	9	1742	18	370215	0.00516648	#547133
362397	I	9	1742	18	370215	0.00516648	#547133
362836	I	9	1742	18	370215	0.00516648	#547133
363212	I	9	1742	18	370215	0.00516648	#547133
363725	I	9	1742	18	370215	0.00516648	#547133
365620	I	9	1742	18	370215	0.00516648	#547133
365850	I	9	1742	18	370215	0.00516648	#547133
366110	I	9	1742	18	370215	0.00516648	#547133
366192	I	9	1742	18	370215	0.00516648	#547133
366324	I	9	1742	18	370215	0.00516648	#547133
366574	I	9	1742	18	370215	0.00516648	#547133
366948	I	9	1742	18	370215	0.00516648	#547133
367428	I	9	1742	18	370215	0.00516648	#547133
368505	I	9	1742	18	370215	0.00516648	#547133
368550	I	9	1742	18	370215	0.00516648	#547133
368620	I	9	1742	18	370215	0.00516648	#547133
369111	I	9	1742	18	370215	0.00516648	#547133
369549	I	9	1742	18	370215	0.00516648	#547133
369576	I	9	1742	18	370215	0.00516648	#547133
369705	I	9	1742	18	370215	0.00516648	#547133
369753	I	9	1742	18	370215	0.00516648	#547133
370339	I	9	1742	18	370215	0.00516648	#547133
377467	I	9	1742	18	370215	0.00516648	#547133
377620	I	9	1742	18	370215	0.00516648	#547133
377706	I	9	1742	18	370215	0.00516648	#547133
377866	I	9	1742	18	370215	0.00516648	#547133
377869	I	9	1742	18	370215	0.00516648	#547133
378012	I	9	1742	18	370215	0.00516648	#547133
378032	I	9	1742	18	370215	0.00516648	#547133
378035	I	9	1742	18	370215	0.00516648	#547133
378332	I	9	1742	18	370215	0.00516648	#547133
378391	I	9	1742	18	370215	0.00516648	#547133
378499	I	9	1742	18	370215	0.00516648	#547133
378590	I	9	1742	18	370215	0.00516648	#547133
379265	I	9	1742	18	370215	0.00516648	#547133
379448	I	9	1742	18	370215	0.00516648	#547133
380947	I	17	1908	19	390259	0.00890985	#547133
381736	I	17	1908	19	390259	0.00890985	#547133
381971	I	17	1908	19	390259	0.00890985	#547133
382151	I	17	1908	19	390259	0.00890985	#547133
382295	I	17	1908	19	390259	0.00890985	#547133
382796	I	17	1908	19	390259	0.00890985	#547133
382920	I	17	1908	19	390259	0.00890985	#547133
384632	I	17	1908	19	390259	0.00890985	#547133
384644	I	17	1908	19	390259	0.00890985	#547133
388122	I	17	1908	19	390259	0.00890985	#547133
388182	I	17	1908	19	390259	0.00890985	#547133
388320	I	17	1908	19	390259	0.00890985	#547133
388688	I	17	1908	19	390259	0.00890985	#547133
388924	I	17	1908	19	390259	0.00890985	#547133
388952	I	17	1908	19	390259	0.00890985	#547133
389181	I	17	1908	19	390259	0.00890985	#547133
389183	I	17	1908	19	390259	0.00890985	#547133
389263	I	17	1908	19	390259	0.00890985	#547133
389315	I	17	1908	19	390259	0.00890985	#547133
389441	I	17	1908	19	390259	0.00890985	#547133
389850	I	17	1908	19	390259	0.00890985	#547133
389984	I	17	1908	19	390259	0.00890985	#547133
390021	I	17	1908	19	390259	0.00890985	#547133
390371	I	17	1908	19	390259	0.00890985	#547133
390395	I	17	1908	19	390259	0.00890985	#547133
390705	I	17	1908	19	390259	0.00890985	#547133
391300	I	17	1908	19	390259	0.00890985	#547133
391502	I	17	1908	19	390259	0.00890985	#547133
391552	I	17	1908	19	390259	0.00890985	#547133
391592	I	17	1908	19	390259	0.00890985	#547133
393320	I	17	1908	19	390259	0.00890985	#547133
393620	I	17	1908	19	390259	0.00890985	#547133
394101	I	17	1908	19	390259	0.00890985	#547133
394868	I	17	1908	19	390259	0.00890985	#547133
395417	I	17	1908	19	390259	0.00890985	#547133
395970	I	17	1908	19	390259	0.00890985	#547133
396398	I	17	1908	19	390259	0.00890985	#547133
396949	I	17	1908	19	390259	0.00890985	#547133
397723	I	17	1908	19	390259	0.00890985	#547133
398027	I	17	1908	19	390259	0.00890985	#547133
398235	I	17	1908	19	390259	0.00890985	#547133
398733	I	17	1908	19	390259	0.00890985	#547133
398834	I	17	1908	19	390259	0.00890985	#547133
401652	I	75	1808	20	412245	0.0414823	#547133
401734	I	75	1808	20	412245	0.0414823	#547133
401943	I	75	1808	20	412245	0.0414823	#547133
401948	I	75	1808	20	412245	0.0414823	#547133
403497	I	75	1808	20	412245	0.0414823	#547133
403498	I	75	1808	20	412245	0.0414823	#547133
403499	I	75	1808	20	412245	0.0414823	#547133
403500	I	75	1808	20	412245	0.0414823	#547133
403993	I	75	1808	20	412245	0.0414823	#547133
404079	I	75	1808	20	412245	0.0414823	#547133
406735	I	75	1808	20	412245	0.0414823	#547133
409451	I	75	1808	20	412245	0.0414823	#547133
410275	I	75	1808	20	412245	0.0414823	#547133
410419	I	75	1808	20	412245	0.0414823	#547133
413008	I	75	1808	20	412245	0.0414823	#547133
413729	I	75	1808	20	412245	0.0414823	#547133
413887	I	75	1808	20	412245	0.0414823	#547133
413937	I	75	1808	20	412245	0.0414823	#547133
414108	I	75	1808	20	412245	0.0414823	#547133
414170	I	75	1808	20	412245	0.0414823	#547133
414534	I	75	1808	20	412245	0.0414823	#547133
415231	I	75	1808	20	412245	0.0414823	#547133
415799	I	75	1808	20	412245	0.0414823	#547133
416069	I	75	1808	20	412245	0.0414823	#547133
416094	I	75	1808	20	412245	0.0414823	#547133
416378	I	75	1808	20	412245	0.0414823	#547133
416379	I	75	1808	20	412245	0.0414823	#547133
416583	I	75	1808	20	412245	0.0414823	#547133
416703	I	75	1808	20	412245	0.0414823	#547133
417575	I	75	1808	20	412245	0.0414823	#547133
417663	I	75	1808	20	412245	0.0414823	#547133
418225	I	75	1808	20	412245	0.0414823	#547133
418611	I	75	1808	20	412245	0.0414823	#547133
418612	I	75	1808	20	412245	0.0414823	#547133
418620	I	75	1808	20	412245	0.0414823	#547133
418816	I	75	1808	20	412245	0.0414823	#547133
418817	I	75	1808	20	412245	0.0414823	#547133
418818	I	75	1808	20	412245	0.0414823	#547133
418974	I	75	1808	20	412245	0.0414823	#547133
421230	I	16	2340	21	430651	0.00683761	#547133
421367	I	16	2340	21	430651	0.00683761	#547133
421375	I	16	2340	21	430651	0.00683761	#547133
422073	I	16	2340	21	430651	0.00683761	#547133
422204	I	16	2340	21	430651	0.00683761	#547133
423330	I	16	2340	21	430651	0.00683761	#547133
423463	I	16	2340	21	430651	0.00683761	#547133
423662	I	16	2340	21	430651	0.00683761	#547133
424219	I	16	2340	21	430651	0.00683761	#547133
424289	I	16	2340	21	430651	0.00683761	#547133
424784	I	16	2340	21	430651	0.00683761	#547133
424852	I	16	2340	21	430651	0.00683761	#547133
424961	I	16	2340	21	430651	0.00683761	#547133
425004	I	16	2340	21	430651	0.00683761	#547133
425486	I	16	2340	21	430651	0.00683761	#547133
425626	I	16	2340	21	430651	0.00683761	#547133
426758	I	16	2340	21	430651	0.00683761	#547133
426857	I	16	2340	21	430651	0.00683761	#547133
428394	I	16	2340	21	430651	0.00683761	#547133
428738	I	16	2340	21	430651	0.00683761	#547133
428749	I	16	2340	21	430651	0.00683761	#547133
429166	I	16	2340	21	430651	0.00683761	#547133
429579	I	16	2340	21	430651	0.00683761	#547133
429926	I	16	2340	21	430651	0.00683761	#547133
430978	I	16	2340	21	430651	0.00683761	#547133
431467	I	16	2340	21	430651	0.00683761	#547133
431909	I	16	2340	21	430651	0.00683761	#547133
432169	I	16	2340	21	430651	0.00683761	#547133
432210	I	16	2340	21	430651	0.00683761	#547133
432482	I	16	2340	21	430651	0.00683761	#547133
433223	I	16	2340	21	430651	0.00683761	#547133
433328	I	16	2340	21	430651	0.00683761	#547133
433564	I	16	2340	21	430651	0.00683761	#547133
433619	I	16	2340	21	430651	0.00683761	#547133
433632	I	16	2340	21	430651	0.00683761	#547133
434421	I	16	2340	21	430651	0.00683761	#547133
435730	I	16	2340	21	430651	0.00683761	#547133
436014	I	16	2340	21	430651	0.00683761	#547133
436274	I	16	2340	21	430651	0.00683761	#547133
436516	I	16	2340	21	430651	0.00683761	#547133
437780	I	16	2340	21	430651	0.00683761	#547133
438233	I	16	2340	21	430651	0.00683761	#547133
438449	I	16	2340	21	430651	0.00683761	#547133
438524	I	16	2340	21	430651	0.00683761	#547133
438720	I	16	2340	21	430651	0.00683761	#547133
438953	I	16	2340	21	430651	0.00683761	#547133
439148	I	16	2340	21	430651	0.00683761	#547133
439651	I	16	2340	21	430651	0.00683761	#547133
439693	I	16	2340	21	430651	0.00683761	#547133
439783	I	16	2340	21	430651	0.00683761	#547133
440376	I	5	2051	22	449679	0.00243784	#547133
441268	I	5	2051	22	449679	0.00243784	#547133
441327	I	5	2051	22	449679	0.00243784	#547133
441403	I	5	2051	22	449679	0.00243784	#547133
441767	I	5	2051	22	449679	0.00243784	#547133
441992	I	5	2051	22	449679	0.00243784	#547133
442960	I	5	2051	22	449679	0.00243784	#547133
443093	I	5	2051	22	449679	0.00243784	#547133
443148	I	5	2051	22	449679	0.00243784	#547133
443512	I	5	2051	22	449679	0.00243784	#547133
444205	I	5	2051	22	449679	0.00243784	#547133
446900	I	5	2051	22	449679	0.00243784	#547133
448463	I	5	2051	22	449679	0.00243784	#547133
448551	I	5	2051	22	449679	0.00243784	#547133
448884	I	5	2051	22	449679	0.00243784	#547133
449122	I	5	2051	22	449679	0.00243784	#547133
449213	I	5	2051	22	449679	0.00243784	#547133
449393	I	5	2051	22	449679	0.00243784	#547133
449397	I	5	2051	22	449679	0.00243784	#547133
450415	I	5	2051	22	449679	0.00243784	#547133
451486	I	5	2051	22	449679	0.00243784	#547133
452142	I	5	2051	22	449679	0.00243784	#547133
452643	I	5	2051	22	449679	0.00243784	#547133
452837	I	5	2051	22	449679	0.00243784	#547133
453045	I	5	2051	22	449679	0.00243784	#547133
453425	I	5	2051	22	449679	0.00243784	#547133
454099	I	5	2051	22	449679	0.00243784	#547133
454456	I	5	2051	22	449679	0.00243784	#547133
454570	I	5	2051	22	449679	0.00243784	#547133
454992	I	5	2051	22	449679	0.00243784	#547133
455466	I	5	2051	22	449679	0.00243784	#547133
457900	I	5	2051	22	449679	0.00243784	#547133
458639	I	5	2051	22	449679	0.00243784	#547133
458640	I	5	2051	22	449679	0.00243784	#547133
459361	I	5	2051	22	449679	0.00243784	#547133
459363	I	5	2051	22	449679	0.00243784	#547133
460162	I	54	2816	23	470003	0.0191761	#547133
460982	I	54	2816	23	470003	0.0191761	#547133
461057	I	54	2816	23	470003	0.0191761	#547133
461564	I	54	2816	23	470003	0.0191761	#547133
462547	I	54	2816	23	470003	0.0191761	#547133
462563	I	54	2816	23	470003	0.0191761	#547133
462589	I	54	2816	23	470003	0.0191761	#547133
462684	I	54	2816	23	470003	0.0191761	#547133
462962	I	54	2816	23	470003	0.0191761	#547133
463332	I	54	2816	23	470003	0.0191761	#547133
463436	I	54	2816	23	470003	0.0191761	#547133
463472	I	54	2816	23	470003	0.0191761	#547133
463927	I	54	2816	23	470003	0.0191761	#547133
464886	I	54	2816	23	470003	0.0191761	#547133
464968	I	54	2816	23	470003	0.0191761	#547133
465021	I	54	2816	23	470003	0.0191761	#547133
465073	I	54	2816	23	470003	0.0191761	#547133
465426	I	54	2816	23	470003	0.0191761	#547133
465901	I	54	2816	23	470003	0.0191761	#547133
465963	I	54	2816	23	470003	0.0191761	#547133
466067	I	54	2816	23	470003	0.0191761	#547133
466987	I	54	2816	23	470003	0.0191761	#547133
467222	I	54	2816	23	470003	0.0191761	#547133
467432	I	54	2816	23	470003	0.0191761	#547133
467824	I	54	2816	23	470003	0.0191761	#547133
468544	I	54	2816	23	470003	0.0191761	#547133
468969	I	54	2816	23	470003	0.0191761	#547133
469047	I	54	2816	23	470003	0.0191761	#547133
469129	I	54	2816	23	470003	0.0191761	#547133
469153	I	54	2816	23	470003	0.0191761	#547133
470143	I	54	2816	23	470003	0.0191761	#547133
470896	I	54	2816	23	470003	0.0191761	#547133
471171	I	54	2816	23	470003	0.0191761	#547133
471334	I	54	2816	23	470003	0.0191761	#547133
471541	I	54	2816	23	470003	0.0191761	#547133
471602	I	54	2816	23	470003	0.0191761	#547133
471604	I	54	2816	23	470003	0.0191761	#547133
471879	I	54	2816	23	470003	0.0191761	#547133
472672	I	54	2816	23	470003	0.0191761	#547133
473739	I	54	2816	23	470003	0.0191761	#547133
473811	I	54	2816	23	470003	0.0191761	#547133
474126	I	54	2816	23	470003	0.0191761	#547133
474173	I	54	2816	23	470003	0.0191761	#547133
474436	I	54	2816	23	470003	0.0191761	#547133
474703	I	54	2816	23	470003	0.0191761	#547133
474735	I	54	2816	23	470003	0.0191761	#547133
474805	I	54	2816	23	470003	0.0191761	#547133
475288	I	54	2816	23	470003	0.0191761	#547133
475348	I	54	2816	23	470003	0.0191761	#547133
475349	I	54	2816	23	470003	0.0191761	#547133
475534	I	54	2816	23	470003	0.0191761	#547133
475567	I	54	2816	23	470003	0.0191761	#547133
476477	I	54	2816	23	470003	0.0191761	#547133
476686	I	54	2816	23	470003	0.0191761	#547133
476699	I	54	2816	23	470003	0.0191761	#547133
476728	I	54	2816	23	470003	0.0191761	#547133
476919	I	54	2816	23	470003	0.0191761	#547133
477010	I	54	2816	23	470003	0.0191761	#547133
478065	I	54	2816	23	470003	0.0191761	#547133
478507	I	54	2816	23	470003	0.0191761	#547133
479879	I	54	2816	23	470003	0.0191761	#547133
479893	I	54	2816	23	470003	0.0191761	#547133
480084	I	15	2579	24	488668	0.00581621	#547133
480571	I	15	2579	24	488668	0.00581621	#547133
480630	I	15	2579	24	488668	0.00581621	#547133
480891	I	15	2579	24	488668	0.00581621	#547133
481321	I	15	2579	24	488668	0.00581621	#547133
481324	I	15	2579	24	488668	0.00581621	#547133
481744	I	15	2579	24	488668	0.00581621	#547133
481967	I	15	2579	24	488668	0.00581621	#547133
482255	I	15	2579	24	488668	0.00581621	#547133
483368	I	15	2579	24	488668	0.00581621	#547133
483392	I	15	2579	24	488668	0.00581621	#547133
483404	I	15	2579	24	488668	0.00581621	#547133
483919	I	15	2579	24	488668	0.00581621	#547133
484055	I	15	2579	24	488668	0.00581621	#547133
484530	I	15	2579	24	488668	0.00581621	#547133
484771	I	15	2579	24	488668	0.00581621	#547133
485089	I	15	2579	24	488668	0.00581621	#547133
485141	I	15	2579	24	488668	0.00581621	#547133
485515	I	15	2579	24	488668	0.00581621	#547133
485617	I	15	2579	24	488668	0.00581621	#547133
486346	I	15	2579	24	488668	0.00581621	#547133
486410	I	15	2579	24	488668	0.00581621	#547133
486425	I	15	2579	24	488668	0.00581621	#547133
486474	I	15	2579	24	488668	0.00581621	#547133
486703	I	15	2579	24	488668	0.00581621	#547133
487481	I	15	2579	24	488668	0.00581621	#547133
487624	I	15	2579	24	488668	0.00581621	#547133
488232	I	15	2579	24	488668	0.00581621	#547133
490060	I	15	2579	24	488668	0.00581621	#547133
490956	I	15	2579	24	488668	0.00581621	#547133
491034	I	15	2579	24	488668	0.00581621	#547133
491418	I	15	2579	24	488668	0.00581621	#547133
491431	I	15	2579	24	488668	0.00581621	#547133
491763	I	15	2579	24	488668	0.00581621	#547133
492394	I	15	2579	24	488668	0.00581621	#547133
492395	I	15	2579	24	488668	0.00581621	#547133
493652	I	15	2579	24	488668	0.00581621	#547133
493725	I	15	2579	24	488668	0.00581621	#547133
494183	I	15	2579	24	488668	0.00581621	#547133
494188	I	15	2579	24	488668	0.00581621	#547133
495212	I	15	2579	24	488668	0.00581621	#547133
496194	I	15	2579	24	488668	0.00581621	#547133
496517	I	15	2579	24	488668	0.00581621	#547133
497133	I	15	2579	24	488668	0.00581621	#547133
497149	I	15	2579	24	488668	0.00581621	#547133
497150	I	15	2579	24	488668	0.00581621	#547133
497199	I	15	2579	24	488668	0.00581621	#547133
497427	I	15	2579	24	488668	0.00581621	#547133
498363	I	15	2579	24	488668	0.00581621	#547133
498562	I	15	2579	24	488668	0.00581621	#547133
500890	I	12	2309	25	510246	0.00519706	#547133
501257	I	12	2309	25	510246	0.00519706	#547133
501832	I	12	2309	25	510246	0.00519706	#547133
502076	I	12	2309	25	510246	0.00519706	#547133
502249	I	12	2309	25	510246	0.00519706	#547133
502349	I	12	2309	25	510246	0.00519706	#547133
502542	I	12	2309	25	510246	0.00519706	#547133
502752	I	12	2309	25	510246	0.00519706	#547133
505306	I	12	2309	25	510246	0.00519706	#547133
505402	I	12	2309	25	510246	0.00519706	#547133
506982	I	12	2309	25	510246	0.00519706	#547133
507099	I	12	2309	25	510246	0.00519706	#547133
507195	I	12	2309	25	510246	0.00519706	#547133
507475	I	12	2309	25	510246	0.00519706	#547133
507708	I	12	2309	25	510246	0.00519706	#547133
508010	I	12	2309	25	510246	0.00519706	#547133
508133	I	12	2309	25	510246	0.00519706	#547133
508774	I	12	2309	25	510246	0.00519706	#547133
508926	I	12	2309	25	510246	0.00519706	#547133
509052	I	12	2309	25	510246	0.00519706	#547133
509237	I	12	2309	25	510246	0.00519706	#547133
509702	I	12	2309	25	510246	0.00519706	#547133
509730	I	12	2309	25	510246	0.00519706	#547133
509933	I	12	2309	25	510246	0.00519706	#547133
510610	I	12	2309	25	510246	0.00519706	#547133
511410	I	12	2309	25	510246	0.00519706	#547133
511411	I	12	2309	25	510246	0.00519706	#547133
513134	I	12	2309	25	510246	0.00519706	#547133
513415	I	12	2309	25	510246	0.00519706	#547133
514101	I	12	2309	25	510246	0.00519706	#547133
514929	I	12	2309	25	510246	0.00519706	#547133
514977	I	12	2309	25	510246	0.00519706	#547133
515463	I	12	2309	25	510246	0.00519706	#547133
515914	I	12	2309	25	510246	0.00519706	#547133
517707	I	12	2309	25	510246	0.00519706	#547133
518378	I	12	2309	25	510246	0.00519706	#547133
518625	I	12	2309	25	510246	0.00519706	#547133
518936	I	12	2309	25	510246	0.00519706	#547133
519039	I	12	2309	25	510246	0.00519706	#547133
519076	I	12	2309	25	510246	0.00519706	#547133
519275	I	12	2309	25	510246	0.00519706	#547133
519326	I	12	2309	25	510246	0.00519706	#547133
520343	I	14	1490	26	527126	0.00939597	#547133
520486	I	14	1490	26	527126	0.00939597	#547133
520574	I	14	1490	26	527126	0.00939597	#547133
520966	I	14	1490	26	527126	0.00939597	#547133
521246	I	14	1490	26	527126	0.00939597	#547133
521531	I	14	1490	26	527126	0.00939597	#547133
522506	I	14	1490	26	527126	0.00939597	#547133
523479	I	14	1490	26	527126	0.00939597	#547133
523497	I	14	1490	26	527126	0.00939597	#547133
523684	I	14	1490	26	527126	0.00939597	#547133
524440	I	14	1490	26	527126	0.00939597	#547133
524663	I	14	1490	26	527126	0.00939597	#547133
525022	I	14	1490	26	527126	0.00939597	#547133
525516	I	14	1490	26	527126	0.00939597	#547133
526767	I	14	1490	26	527126	0.00939597	#547133
527116	I	14	1490	26	527126	0.00939597	#547133
529023	I	14	1490	26	527126	0.00939597	#547133
529451	I	14	1490	26	527126	0.00939597	#547133
530978	I	14	1490	26	527126	0.00939597	#547133
531501	I	14	1490	26	527126	0.00939597	#547133
533861	I	14	1490	26	527126	0.00939597	#547133
535486	I	14	1490	26	527126	0.00939597	#547133
537637	I	14	1490	26	527126	0.00939597	#547133
539093	I	14	1490	26	527126	0.00939597	#547133
539274	I	14	1490	26	527126	0.00939597	#547133
540679	I	3	806	27	546659	0.00372208	#547133
541322	I	3	806	27	546659	0.00372208	#547133
542085	I	3	806	27	546659	0.00372208	#547133
543011	I	3	806	27	546659	0.00372208	#547133
543433	I	3	806	27	546659	0.00372208	#547133
544236	I	3	806	27	546659	0.00372208	#547133
544597	I	3	806	27	546659	0.00372208	#547133
545182	I	3	806	27	546659	0.00372208	#547133
545218	I	3	806	27	546659	0.00372208	#547133
545468	I	3	806	27	546659	0.00372208	#547133
547364	I	3	806	27	546659	0.00372208	#547133
547505	I	3	806	27	546659	0.00372208	#547133
547835	I	3	806	27	546659	0.00372208	#547133
548048	I	3	806	27	546659	0.00372208	#547133
548405	I	3	806	27	546659	0.00372208	#547133
559322	I	3	806	27	546659	0.00372208	#547133
559493	I	3	806	27	546659	0.00372208	#547133
562196	I	43	1875	28	570200	0.0229333	#547133
562466	I	43	1875	28	570200	0.0229333	#547133
562960	I	43	1875	28	570200	0.0229333	#547133
563727	I	43	1875	28	570200	0.0229333	#547133
563786	I	43	1875	28	570200	0.0229333	#547133
564610	I	43	1875	28	570200	0.0229333	#547133
564879	I	43	1875	28	570200	0.0229333	#547133
565576	I	43	1875	28	570200	0.0229333	#547133
565839	I	43	1875	28	570200	0.0229333	#547133
565921	I	43	1875	28	570200	0.0229333	#547133
566030	I	43	1875	28	570200	0.0229333	#547133
566732	I	43	1875	28	570200	0.0229333	#547133
567034	I	43	1875	28	570200	0.0229333	#547133
567218	I	43	1875	28	570200	0.0229333	#547133
567297	I	43	1875	28	570200	0.0229333	#547133
568996	I	43	1875	28	570200	0.0229333	#547133
570810	I	43	1875	28	570200	0.0229333	#547133
571179	I	43	1875	28	570200	0.0229333	#547133
571308	I	43	1875	28	570200	0.0229333	#547133
571535	I	43	1875	28	570200	0.0229333	#547133
571986	I	43	1875	28	570200	0.0229333	#547133
573110	I	43	1875	28	570200	0.0229333	#547133
574306	I	43	1875	28	570200	0.0229333	#547133
574361	I	43	1875	28	570200	0.0229333	#547133
574430	I	43	1875	28	570200	0.0229333	#547133
575190	I	43	1875	28	570200	0.0229333	#547133
575526	I	43	1875	28	570200	0.0229333	#547133
575560	I	43	1875	28	570200	0.0229333	#547133
575656	I	43	1875	28	570200	0.0229333	#547133
575704	I	43	1875	28	570200	0.0229333	#547133
576379	I	43	1875	28	570200	0.0229333	#547133
576394	I	43	1875	28	570200	0.0229333	#547133
578182	I	43	1875	28	570200	0.0229333	#547133
579926	I	43	1875	28	570200	0.0229333	#547133
582904	I	13	836	29	591923	0.0155502	#547133
583721	I	13	836	29	591923	0.0155502	#547133
585785	I	13	836	29	591923	0.0155502	#547133
588607	I	13	836	29	591923	0.0155502	#547133
590598	I	13	836	29	591923	0.0155502	#547133
591112	I	13	836	29	591923	0.0155502	#547133
591420	I	13	836	29	591923	0.0155502	#547133
591458	I	13	836	29	591923	0.0155502	#547133
592825	I	13	836	29	591923	0.0155502	#547133
593401	I	13	836	29	591923	0.0155502	#547133
596501	I	13	836	29	591923	0.0155502	#547133
596849	I	13	836	29	591923	0.0155502	#547133
597539	I	13	836	29	591923	0.0155502	#547133
597623	I	13	836	29	591923	0.0155502	#547133
598508	I	13	836	29	591923	0.0155502	#547133
602312	I	16	1197	30	611578	0.0133668	#547133
602314	I	16	1197	30	611578	0.0133668	#547133
604613	I	16	1197	30	611578	0.0133668	#547133
604614	I	16	1197	30	611578	0.0133668	#547133
604615	I	16	1197	30	611578	0.0133668	#547133
604748	I	16	1197	30	611578	0.0133668	#547133
604749	I	16	1197	30	611578	0.0133668	#547133
605216	I	16	1197	30	611578	0.0133668	#547133
605959	I	16	1197	30	611578	0.0133668	#547133
608640	I	16	1197	30	611578	0.0133668	#547133
608858	I	16	1197	30	611578	0.0133668	#547133
611667	I	16	1197	30	611578	0.0133668	#547133
613609	I	16	1197	30	611578	0.0133668	#547133
614694	I	16	1197	30	611578	0.0133668	#547133
614986	I	16	1197	30	611578	0.0133668	#547133
615915	I	16	1197	30	611578	0.0133668	#547133
616548	I	16	1197	30	611578	0.0133668	#547133
616649	I	16	1197	30	611578	0.0133668	#547133
617381	I	16	1197	30	611578	0.0133668	#547133
617992	I	16	1197	30	611578	0.0133668	#547133
618036	I	16	1197	30	611578	0.0133668	#547133
618078	I	16	1197	30	611578	0.0133668	#547133
619012	I	16	1197	30	611578	0.0133668	#547133
619042	I	16	1197	30	611578	0.0133668	#547133
619213	I	16	1197	30	611578	0.0133668	#547133
621417	I	16	579	31	631555	0.0276339	#547133
621421	I	16	579	31	631555	0.0276339	#547133
621550	I	16	579	31	631555	0.0276339	#547133
621911	I	16	579	31	631555	0.0276339	#547133
623185	I	16	579	31	631555	0.0276339	#547133
630977	I	16	579	31	631555	0.0276339	#547133
633342	I	16	579	31	631555	0.0276339	#547133
634341	I	16	579	31	631555	0.0276339	#547133
638567	I	16	579	31	631555	0.0276339	#547133
638872	I	16	579	31	631555	0.0276339	#547133
638873	I	16	579	31	631555	0.0276339	#547133
639028	I	16	579	31	631555	0.0276339	#547133
639044	I	16	579	31	631555	0.0276339	#547133
639239	I	16	579	31	631555	0.0276339	#547133
640038	I	10	1670	32	645002	0.00598802	#547133
640208	I	10	1670	32	645002	0.00598802	#547133
640221	I	10	1670	32	645002	0.00598802	#547133
640375	I	10	1670	32	645002	0.00598802	#547133
640758	I	10	1670	32	645002	0.00598802	#547133
640999	I	10	1670	32	645002	0.00598802	#547133
641010	I	10	1670	32	645002	0.00598802	#547133
641097	I	10	1670	32	645002	0.00598802	#547133
642287	I	10	1670	32	645002	0.00598802	#547133
642302	I	10	1670	32	645002	0.00598802	#547133
642783	I	10	1670	32	645002	0.00598802	#547133
643237	I	10	1670	32	645002	0.00598802	#547133
643572	I	10	1670	32	645002	0.00598802	#547133
643590	I	10	1670	32	645002	0.00598802	#547133
643639	I	10	1670	32	645002	0.00598802	#547133
644344	I	10	1670	32	645002	0.00598802	#547133
644517	I	10	1670	32	645002	0.00598802	#547133
644791	I	10	1670	32	645002	0.00598802	#547133
645500	I	10	1670	32	645002	0.00598802	#547133
646019	I	10	1670	32	645002	0.00598802	#547133
646054	I	10	1670	32	645002	0.00598802	#547133
646461	I	10	1670	32	645002	0.00598802	#547133
646595	I	10	1670	32	645002	0.00598802	#547133
646755	I	10	1670	32	645002	0.00598802	#547133
647256	I	10	1670	32	645002	0.00598802	#547133
647312	I	10	1670	32	645002	0.00598802	#547133
647424	I	10	1670	32	645002	0.00598802	#547133
647486	I	10	1670	32	645002	0.00598802	#547133
648243	I	10	1670	32	645002	0.00598802	#547133
648583	I	10	1670	32	645002	0.00598802	#547133
652712	I	10	1670	32	645002	0.00598802	#547133
653905	I	10	1670	32	645002	0.00598802	#547133
655000	I	10	1670	32	645002	0.00598802	#547133
662121	I	65	1979	33	671089	0.0328449	#547133
662172	I	65	1979	33	671089	0.0328449	#547133
663623	I	65	1979	33	671089	0.0328449	#547133
664045	I	65	1979	33	671089	0.0328449	#547133
664257	I	65	1979	33	671089	0.0328449	#547133
664532	I	65	1979	33	671089	0.0328449	#547133
664603	I	65	1979	33	671089	0.0328449	#547133
664678	I	65	1979	33	671089	0.0328449	#547133
664907	I	65	1979	33	671089	0.0328449	#547133
665044	I	65	1979	33	671089	0.0328449	#547133
665773	I	65	1979	33	671089	0.0328449	#547133
666458	I	65	1979	33	671089	0.0328449	#547133
666626	I	65	1979	33	671089	0.0328449	#547133
666634	I	65	1979	33	671089	0.0328449	#547133
666678	I	65	1979	33	671089	0.0328449	#547133
667420	I	65	1979	33	671089	0.0328449	#547133
667533	I	65	1979	33	671089	0.0328449	#547133
671986	I	65	1979	33	671089	0.0328449	#547133
672054	I	65	1979	33	671089	0.0328449	#547133
672082	I	65	1979	33	671089	0.0328449	#547133
672120	I	65	1979	33	671089	0.0328449	#547133
672407	I	65	1979	33	671089	0.0328449	#547133
672678	I	65	1979	33	671089	0.0328449	#547133
672742	I	65	1979	33	671089	0.0328449	#547133
673086	I	65	1979	33	671089	0.0328449	#547133
673307	I	65	1979	33	671089	0.0328449	#547133
673567	I	65	1979	33	671089	0.0328449	#547133
673598	I	65	1979	33	671089	0.0328449	#547133
673656	I	65	1979	33	671089	0.0328449	#547133
674055	I	65	1979	33	671089	0.0328449	#547133
674077	I	65	1979	33	671089	0.0328449	#547133
674705	I	65	1979	33	671089	0.0328449	#547133
674954	I	65	1979	33	671089	0.0328449	#547133
674976	I	65	1979	33	671089	0.0328449	#547133
674987	I	65	1979	33	671089	0.0328449	#547133
675006	I	65	1979	33	671089	0.0328449	#547133
675235	I	65	1979	33	671089	0.0328449	#547133
675613	I	65	1979	33	671089	0.0328449	#547133
675687	I	65	1979	33	671089	0.0328449	#547133
676179	I	65	1979	33	671089	0.0328449	#547133
677441	I	65	1979	33	671089	0.0328449	#547133
677915	I	65	1979	33	671089	0.0328449	#547133
678502	I	65	1979	33	671089	0.0328449	#547133
679438	I	65	1979	33	671089	0.0328449	#547133
679867	I	65	1979	33	671089	0.0328449	#547133
680318	I	8	2111	34	686616	0.00378967	#547133
680319	I	8	2111	34	686616	0.00378967	#547133
680595	I	8	2111	34	686616	0.00378967	#547133
680608	I	8	2111	34	686616	0.00378967	#547133
680865	I	8	2111	34	686616	0.00378967	#547133
680905	I	8	2111	34	686616	0.00378967	#547133
681457	I	8	2111	34	686616	0.00378967	#547133
681784	I	8	2111	34	686616	0.00378967	#547133
681792	I	8	2111	34	686616	0.00378967	#547133
682397	I	8	2111	34	686616	0.00378967	#547133
682522	I	8	2111	34	686616	0.00378967	#547133
682713	I	8	2111	34	686616	0.00378967	#547133
683247	I	8	2111	34	686616	0.00378967	#547133
683678	I	8	2111	34	686616	0.00378967	#547133
683737	I	8	2111	34	686616	0.00378967	#547133
683947	I	8	2111	34	686616	0.00378967	#547133
683985	I	8	2111	34	686616	0.00378967	#547133
684359	I	8	2111	34	686616	0.00378967	#547133
685183	I	8	2111	34	686616	0.00378967	#547133
685267	I	8	2111	34	686616	0.00378967	#547133
685428	I	8	2111	34	686616	0.00378967	#547133
685473	I	8	2111	34	686616	0.00378967	#547133
685545	I	8	2111	34	686616	0.00378967	#547133
685714	I	8	2111	34	686616	0.00378967	#547133
686076	I	8	2111	34	686616	0.00378967	#547133
686398	I	8	2111	34	686616	0.00378967	#547133
686401	I	8	2111	34	686616	0.00378967	#547133
688236	I	8	2111	34	686616	0.00378967	#547133
688551	I	8	2111	34	686616	0.00378967	#547133
689156	I	8	2111	34	686616	0.00378967	#547133
689169	I	8	2111	34	686616	0.00378967	#547133
689814	I	8	2111	34	686616	0.00378967	#547133
689964	I	8	2111	34	686616	0.00378967	#547133
690447	I	8	2111	34	686616	0.00378967	#547133
690710	I	8	2111	34	686616	0.00378967	#547133
691123	I	8	2111	34	686616	0.00378967	#547133
691145	I	8	2111	34	686616	0.00378967	#547133
691244	I	8	2111	34	686616	0.00378967	#547133
691245	I	8	2111	34	686616	0.00378967	#547133
691327	I	8	2111	34	686616	0.00378967	#547133
691331	I	8	2111	34	686616	0.00378967	#547133
691447	I	8	2111	34	686616	0.00378967	#547133
691527	I	8	2111	34	686616	0.00378967	#547133
691815	I	8	2111	34	686616	0.00378967	#547133
693241	I	8	2111	34	686616	0.00378967	#547133
693299	I	8	2111	34	686616	0.00378967	#547133
695452	I	8	2111	34	686616	0.00378967	#547133
701135	I	91	1030	35	711548	0.0883495	#547133
702263	I	91	1030	35	711548	0.0883495	#547133
703917	I	91	1030	35	711548	0.0883495	#547133
703920	I	91	1030	35	711548	0.0883495	#547133
704208	I	91	1030	35	711548	0.0883495	#547133
704341	I	91	1030	35	711548	0.0883495	#547133
704867	I	91	1030	35	711548	0.0883495	#547133
705454	I	91	1030	35	711548	0.0883495	#547133
705809	I	91	1030	35	711548	0.0883495	#547133
706195	I	91	1030	35	711548	0.0883495	#547133
711145	I	91	1030	35	711548	0.0883495	#547133
714645	I	91	1030	35	711548	0.0883495	#547133
714646	I	91	1030	35	711548	0.0883495	#547133
714824	I	91	1030	35	711548	0.0883495	#547133
715535	I	91	1030	35	711548	0.0883495	#547133
715582	I	91	1030	35	711548	0.0883495	#547133
715929	I	91	1030	35	711548	0.0883495	#547133
716433	I	91	1030	35	711548	0.0883495	#547133
716699	I	91	1030	35	711548	0.0883495	#547133
716701	I	91	1030	35	711548	0.0883495	#547133
717793	I	91	1030	35	711548	0.0883495	#547133
717888	I	91	1030	35	711548	0.0883495	#547133
719074	I	91	1030	35	711548	0.0883495	#547133
719733	I	91	1030	35	711548	0.0883495	#547133
719971	I	91	1030	35	711548	0.0883495	#547133
720443	I	71	2830	36	730663	0.0250883	#547133
720490	I	71	2830	36	730663	0.0250883	#547133
720586	I	71	2830	36	730663	0.0250883	#547133
720853	I	71	2830	36	730663	0.0250883	#547133
721012	I	71	2830	36	730663	0.0250883	#547133
721044	I	71	2830	36	730663	0.0250883	#547133
721214	I	71	2830	36	730663	0.0250883	#547133
721261	I	71	2830	36	730663	0.0250883	#547133
721323	I	71	2830	36	730663	0.0250883	#547133
721575	I	71	2830	36	730663	0.0250883	#547133
721954	I	71	2830	36	730663	0.0250883	#547133
722455	I	71	2830	36	730663	0.0250883	#547133
722637	I	71	2830	36	730663	0.0250883	#547133
722774	I	71	2830	36	730663	0.0250883	#547133
724700	I	71	2830	36	730663	0.0250883	#547133
724740	I	71	2830	36	730663	0.0250883	#547133
728057	I	71	2830	36	730663	0.0250883	#547133
729965	I	71	2830	36	730663	0.0250883	#547133
730631	I	71	2830	36	730663	0.0250883	#547133
730687	I	71	2830	36	730663	0.0250883	#547133
730883	I	71	2830	36	730663	0.0250883	#547133
730923	I	71	2830	36	730663	0.0250883	#547133
730948	I	71	2830	36	730663	0.0250883	#547133
731182	I	71	2830	36	730663	0.0250883	#547133
731231	I	71	2830	36	730663	0.0250883	#547133
731236	I	71	2830	36	730663	0.0250883	#547133
731305	I	71	2830	36	730663	0.0250883	#547133
731921	I	71	2830	36	730663	0.0250883	#547133
732717	I	71	2830	36	730663	0.0250883	#547133
732746	I	71	2830	36	730663	0.0250883	#547133
732892	I	71	2830	36	730663	0.0250883	#547133
733051	I	71	2830	36	730663	0.0250883	#547133
733566	I	71	2830	36	730663	0.0250883	#547133
734015	I	71	2830	36	730663	0.0250883	#547133
734065	I	71	2830	36	730663	0.0250883	#547133
734455	I	71	2830	36	730663	0.0250883	#547133
734890	I	71	2830	36	730663	0.0250883	#547133
736189	I	71	2830	36	730663	0.0250883	#547133
736601	I	71	2830	36	730663	0.0250883	#547133
736602	I	71	2830	36	730663	0.0250883	#547133
736766	I	71	2830	36	730663	0.0250883	#547133
736837	I	71	2830	36	730663	0.0250883	#547133
736931	I	71	2830	36	730663	0.0250883	#547133
736943	I	71	2830	36	730663	0.0250883	#547133
737519	I	71	2830	36	730663	0.0250883	#547133
737692	I	71	2830	36	730663	0.0250883	#547133
738207	I	71	2830	36	730663	0.0250883	#547133
738247	I	71	2830	36	730663	0.0250883	#547133
738418	I	71	2830	36	730663	0.0250883	#547133
739205	I	71	2830	36	730663	0.0250883	#547133
739327	I	71	2830	36	730663	0.0250883	#547133
739491	I	71	2830	36	730663	0.0250883	#547133
739723	I	71	2830	36	730663	0.0250883	#547133
740741	I	70	1861	37	746826	0.0376142	#547133
740873	I	70	1861	37	746826	0.0376142	#547133
741248	I	70	1861	37	746826	0.0376142	#547133
741300	I	70	1861	37	746826	0.0376142	#547133
741802	I	70	1861	37	746826	0.0376142	#547133
741941	I	70	1861	37	746826	0.0376142	#547133
741978	I	70	1861	37	746826	0.0376142	#547133
741979	I	70	1861	37	746826	0.0376142	#547133
742197	I	70	1861	37	746826	0.0376142	#547133
742252	I	70	1861	37	746826	0.0376142	#547133
742400	I	70	1861	37	746826	0.0376142	#547133
742493	I	70	1861	37	746826	0.0376142	#547133
742603	I	70	1861	37	746826	0.0376142	#547133
742697	I	70	1861	37	746826	0.0376142	#547133
742700	I	70	1861	37	746826	0.0376142	#547133
742765	I	70	1861	37	746826	0.0376142	#547133
742896	I	70	1861	37	746826	0.0376142	#547133
743420	I	70	1861	37	746826	0.0376142	#547133
744578	I	70	1861	37	746826	0.0376142	#547133
744816	I	70	1861	37	746826	0.0376142	#547133
745026	I	70	1861	37	746826	0.0376142	#547133
745104	I	70	1861	37	746826	0.0376142	#547133
745524	I	70	1861	37	746826	0.0376142	#547133
746256	I	70	1861	37	746826	0.0376142	#547133
746474	I	70	1861	37	746826	0.0376142	#547133
746511	I	70	1861	37	746826	0.0376142	#547133
746692	I	70	1861	37	746826	0.0376142	#547133
747348	I	70	1861	37	746826	0.0376142	#547133
752263	I	70	1861	37	746826	0.0376142	#547133
752659	I	70	1861	37	746826	0.0376142	#547133
752956	I	70	1861	37	746826	0.0376142	#547133
753232	I	70	1861	37	746826	0.0376142	#547133
757379	I	70	1861	37	746826	0.0376142	#547133
758011	I	70	1861	37	746826	0.0376142	#547133
758194	I	70	1861	37	746826	0.0376142	#547133
758508	I	70	1861	37	746826	0.0376142	#547133
759719	I	70	1861	37	746826	0.0376142	#547133
759871	I	70	1861	37	746826	0.0376142	#547133
760138	I	64	2576	38	769500	0.0248447	#547133
760581	I	64	2576	38	769500	0.0248447	#547133
760768	I	64	2576	38	769500	0.0248447	#547133
760783	I	64	2576	38	769500	0.0248447	#547133
760905	I	64	2576	38	769500	0.0248447	#547133
760907	I	64	2576	38	769500	0.0248447	#547133
761005	I	64	2576	38	769500	0.0248447	#547133
762890	I	64	2576	38	769500	0.0248447	#547133
763038	I	64	2576	38	769500	0.0248447	#547133
763890	I	64	2576	38	769500	0.0248447	#547133
764978	I	64	2576	38	769500	0.0248447	#547133
765084	I	64	2576	38	769500	0.0248447	#547133
765280	I	64	2576	38	769500	0.0248447	#547133
765498	I	64	2576	38	769500	0.0248447	#547133
765680	I	64	2576	38	769500	0.0248447	#547133
766022	I	64	2576	38	769500	0.0248447	#547133
766394	I	64	2576	38	769500	0.0248447	#547133
767111	I	64	2576	38	769500	0.0248447	#547133
768621	I	64	2576	38	769500	0.0248447	#547133
768708	I	64	2576	38	769500	0.0248447	#547133
770653	I	64	2576	38	769500	0.0248447	#547133
770666	I	64	2576	38	769500	0.0248447	#547133
770695	I	64	2576	38	769500	0.0248447	#547133
770710	I	64	2576	38	769500	0.0248447	#547133
770725	I	64	2576	38	769500	0.0248447	#547133
771360	I	64	2576	38	769500	0.0248447	#547133
771444	I	64	2576	38	769500	0.0248447	#547133
771745	I	64	2576	38	769500	0.0248447	#547133
772013	I	64	2576	38	769500	0.0248447	#547133
772290	I	64	2576	38	769500	0.0248447	#547133
772330	I	64	2576	38	769500	0.0248447	#547133
772595	I	64	2576	38	769500	0.0248447	#547133
772648	I	64	2576	38	769500	0.0248447	#547133
772723	I	64	2576	38	769500	0.0248447	#547133
772784	I	64	2576	38	769500	0.0248447	#547133
772868	I	64	2576	38	769500	0.0248447	#547133
772881	I	64	2576	38	769500	0.0248447	#547133
772945	I	64	2576	38	769500	0.0248447	#547133
773044	I	64	2576	38	769500	0.0248447	#547133
773083	I	64	2576	38	769500	0.0248447	#547133
773103	I	64	2576	38	769500	0.0248447	#547133
773398	I	64	2576	38	769500	0.0248447	#547133
775450	I	64	2576	38	769500	0.0248447	#547133
775524	I	64	2576	38	769500	0.0248447	#547133
776370	I	64	2576	38	769500	0.0248447	#547133
776533	I	64	2576	38	769500	0.0248447	#547133
777190	I	64	2576	38	769500	0.0248447	#547133
779724	I	64	2576	38	769500	0.0248447	#547133
779725	I	64	2576	38	769500	0.0248447	#547133
780194	I	9	1715	39	788649	0.00524781	#547133
780481	I	9	1715	39	788649	0.00524781	#547133
781251	I	9	1715	39	788649	0.00524781	#547133
781644	I	9	1715	39	788649	0.00524781	#547133
781671	I	9	1715	39	788649	0.00524781	#547133
781875	I	9	1715	39	788649	0.00524781	#547133
783283	I	9	1715	39	788649	0.00524781	#547133
783924	I	9	1715	39	788649	0.00524781	#547133
784306	I	9	1715	39	788649	0.00524781	#547133
786273	I	9	1715	39	788649	0.00524781	#547133
787304	I	9	1715	39	788649	0.00524781	#547133
787469	I	9	1715	39	788649	0.00524781	#547133
787613	I	9	1715	39	788649	0.00524781	#547133
787919	I	9	1715	39	788649	0.00524781	#547133
788159	I	9	1715	39	788649	0.00524781	#547133
788201	I	9	1715	39	788649	0.00524781	#547133
788584	I	9	1715	39	788649	0.00524781	#547133
788637	I	9	1715	39	788649	0.00524781	#547133
788899	I	9	1715	39	788649	0.00524781	#547133
788966	I	9	1715	39	788649	0.00524781	#547133
789916	I	9	1715	39	788649	0.00524781	#547133
789925	I	9	1715	39	788649	0.00524781	#547133
790296	I	9	1715	39	788649	0.00524781	#547133
790408	I	9	1715	39	788649	0.00524781	#547133
790898	I	9	1715	39	788649	0.00524781	#547133
792649	I	9	1715	39	788649	0.00524781	#547133
793187	I	9	1715	39	788649	0.00524781	#547133
793276	I	9	1715	39	788649	0.00524781	#547133
793320	I	9	1715	39	788649	0.00524781	#547133
794211	I	9	1715	39	788649	0.00524781	#547133
796692	I	9	1715	39	788649	0.00524781	#547133
796794	I	9	1715	39	788649	0.00524781	#547133
797248	I	9	1715	39	788649	0.00524781	#547133
798595	I	9	1715	39	788649	0.00524781	#547133
800506	I	10	2826	40	809417	0.00353857	#547133
800947	I	10	2826	40	809417	0.00353857	#547133
800981	I	10	2826	40	809417	0.00353857	#547133
801013	I	10	2826	40	809417	0.00353857	#547133
801775	I	10	2826	40	809417	0.00353857	#547133
801893	I	10	2826	40	809417	0.00353857	#547133
801951	I	10	2826	40	809417	0.00353857	#547133
801959	I	10	2826	40	809417	0.00353857	#547133
802103	I	10	2826	40	809417	0.00353857	#547133
802326	I	10	2826	40	809417	0.00353857	#547133
803568	I	10	2826	40	809417	0.00353857	#547133
804004	I	10	2826	40	809417	0.00353857	#547133
804310	I	10	2826	40	809417	0.00353857	#547133
805228	I	10	2826	40	809417	0.00353857	#547133
805361	I	10	2826	40	809417	0.00353857	#547133
805588	I	10	2826	40	809417	0.00353857	#547133
805913	I	10	2826	40	809417	0.00353857	#547133
806023	I	10	2826	40	809417	0.00353857	#547133
806660	I	10	2826	40	809417	0.00353857	#547133
806763	I	10	2826	40	809417	0.00353857	#547133
806790	I	10	2826	40	809417	0.00353857	#547133
807104	I	10	2826	40	809417	0.00353857	#547133
807237	I	10	2826	40	809417	0.00353857	#547133
807324	I	10	2826	40	809417	0.00353857	#547133
807608	I	10	2826	40	809417	0.00353857	#547133
808070	I	10	2826	40	809417	0.00353857	#547133
808281	I	10	2826	40	809417	0.00353857	#547133
808421	I	10	2826	40	809417	0.00353857	#547133
808433	I	10	2826	40	809417	0.00353857	#547133
808440	I	10	2826	40	809417	0.00353857	#547133
808446	I	10	2826	40	809417	0.00353857	#547133
808771	I	10	2826	40	809417	0.00353857	#547133
809153	I	10	2826	40	809417	0.00353857	#547133
809511	I	10	2826	40	809417	0.00353857	#547133
810669	I	10	2826	40	809417	0.00353857	#547133
811294	I	10	2826	40	809417	0.00353857	#547133
811776	I	10	2826	40	809417	0.00353857	#547133
812844	I	10	2826	40	809417	0.00353857	#547133
813570	I	10	2826	40	809417	0.00353857	#547133
813710	I	10	2826	40	809417	0.00353857	#547133
813764	I	10	2826	40	809417	0.00353857	#547133
813771	I	10	2826	40	809417	0.00353857	#547133
814289	I	10	2826	40	809417	0.00353857	#547133
815988	I	10	2826	40	809417	0.00353857	#547133
816796	I	10	2826	40	809417	0.00353857	#547133
816989	I	10	2826	40	809417	0.00353857	#547133
817107	I	10	2826	40	809417	0.00353857	#547133
818526	I	10	2826	40	809417	0.00353857	#547133
818813	I	10	2826	40	809417	0.00353857	#547133
818826	I	10	2826	40	809417	0.00353857	#547133
818979	I	10	2826	40	809417	0.00353857	#547133
819128	I	10	2826	40	809417	0.00353857	#547133
819193	I	10	2826	40	809417	0.00353857	#547133
819583	I	10	2826	40	809417	0.00353857	#547133
819860	I	10	2826	40	809417	0.00353857	#547133
820524	I	13	1036	41	829624	0.0125483	#547133
820872	I	13	1036	41	829624	0.0125483	#547133
821158	I	13	1036	41	829624	0.0125483	#547133
821849	I	13	1036	41	829624	0.0125483	#547133
822754	I	13	1036	41	829624	0.0125483	#547133
824182	I	13	1036	41	829624	0.0125483	#547133
824619	I	13	1036	41	829624	0.0125483	#547133
827197	I	13	1036	41	829624	0.0125483	#547133
828921	I	13	1036	41	829624	0.0125483	#547133
830867	I	13	1036	41	829624	0.0125483	#547133
830922	I	13	1036	41	829624	0.0125483	#547133
831040	I	13	1036	41	829624	0.0125483	#547133
832671	I	13	1036	41	829624	0.0125483	#547133
833301	I	13	1036	41	829624	0.0125483	#547133
833391	I	13	1036	41	829624	0.0125483	#547133
836421	I	13	1036	41	829624	0.0125483	#547133
837032	I	13	1036	41	829624	0.0125483	#547133
837131	I	13	1036	41	829624	0.0125483	#547133
838402	I	13	1036	41	829624	0.0125483	#547133
839222	I	13	1036	41	829624	0.0125483	#547133
840403	I	153	1936	42	848950	0.0790289	#547133
841550	I	153	1936	42	848950	0.0790289	#547133
842898	I	153	1936	42	848950	0.0790289	#547133
843687	I	153	1936	42	848950	0.0790289	#547133
845447	I	153	1936	42	848950	0.0790289	#547133
845734	I	153	1936	42	848950	0.0790289	#547133
845782	I	153	1936	42	848950	0.0790289	#547133
846665	I	153	1936	42	848950	0.0790289	#547133
847198	I	153	1936	42	848950	0.0790289	#547133
847372	I	153	1936	42	848950	0.0790289	#547133
847374	I	153	1936	42	848950	0.0790289	#547133
847434	I	153	1936	42	848950	0.0790289	#547133
847487	I	153	1936	42	848950	0.0790289	#547133
847492	I	153	1936	42	848950	0.0790289	#547133
847497	I	153	1936	42	848950	0.0790289	#547133
847650	I	153	1936	42	848950	0.0790289	#547133
848754	I	153	1936	42	848950	0.0790289	#547133
849010	I	153	1936	42	848950	0.0790289	#547133
849032	I	153	1936	42	848950	0.0790289	#547133
849033	I	153	1936	42	848950	0.0790289	#547133
849034	I	153	1936	42	848950	0.0790289	#547133
849036	I	153	1936	42	848950	0.0790289	#547133
849045	I	153	1936	42	848950	0.0790289	#547133
849657	I	153	1936	42	848950	0.0790289	#547133
849909	I	153	1936	42	848950	0.0790289	#547133
850385	I	153	1936	42	848950	0.0790289	#547133
850440	I	153	1936	42	848950	0.0790289	#547133
850499	I	153	1936	42	848950	0.0790289	#547133
850992	I	153	1936	42	848950	0.0790289	#547133
851232	I	153	1936	42	848950	0.0790289	#547133
851450	I	153	1936	42	848950	0.0790289	#547133
851633	I	153	1936	42	848950	0.0790289	#547133
852228	I	153	1936	42	848950	0.0790289	#547133
852235	I	153	1936	42	848950	0.0790289	#547133
852588	I	153	1936	42	848950	0.0790289	#547133
852785	I	153	1936	42	848950	0.0790289	#547133
853003	I	153	1936	42	848950	0.0790289	#547133
853008	I	153	1936	42	848950	0.0790289	#547133
853009	I	153	1936	42	848950	0.0790289	#547133
853352	I	153	1936	42	848950	0.0790289	#547133
853929	I	153	1936	42	848950	0.0790289	#547133
860055	I	22	1535	43	871954	0.0143322	#547133
860275	I	22	1535	43	871954	0.0143322	#547133
860292	I	22	1535	43	871954	0.0143322	#547133
863338	I	22	1535	43	871954	0.0143322	#547133
863356	I	22	1535	43	871954	0.0143322	#547133
863357	I	22	1535	43	871954	0.0143322	#547133
864359	I	22	1535	43	871954	0.0143322	#547133
864571	I	22	1535	43	871954	0.0143322	#547133
865636	I	22	1535	43	871954	0.0143322	#547133
865711	I	22	1535	43	871954	0.0143322	#547133
869735	I	22	1535	43	871954	0.0143322	#547133
869831	I	22	1535	43	871954	0.0143322	#547133
869836	I	22	1535	43	871954	0.0143322	#547133
869851	I	22	1535	43	871954	0.0143322	#547133
874446	I	22	1535	43	871954	0.0143322	#547133
874557	I	22	1535	43	871954	0.0143322	#547133
874770	I	22	1535	43	871954	0.0143322	#547133
874930	I	22	1535	43	871954	0.0143322	#547133
874988	I	22	1535	43	871954	0.0143322	#547133
875027	I	22	1535	43	871954	0.0143322	#547133
875410	I	22	1535	43	871954	0.0143322	#547133
875536	I	22	1535	43	871954	0.0143322	#547133
875746	I	22	1535	43	871954	0.0143322	#547133
875783	I	22	1535	43	871954	0.0143322	#547133
876729	I	22	1535	43	871954	0.0143322	#547133
876921	I	22	1535	43	871954	0.0143322	#547133
877184	I	22	1535	43	871954	0.0143322	#547133
877321	I	22	1535	43	871954	0.0143322	#547133
877614	I	22	1535	43	871954	0.0143322	#547133
877692	I	22	1535	43	871954	0.0143322	#547133
877864	I	22	1535	43	871954	0.0143322	#547133
877962	I	22	1535	43	871954	0.0143322	#547133
878524	I	22	1535	43	871954	0.0143322	#547133
879395	I	22	1535	43	871954	0.0143322	#547133
879776	I	22	1535	43	871954	0.0143322	#547133
880148	I	3	1611	44	885575	0.0018622	#547133
880416	I	3	1611	44	885575	0.0018622	#547133
880964	I	3	1611	44	885575	0.0018622	#547133
881134	I	3	1611	44	885575	0.0018622	#547133
881269	I	3	1611	44	885575	0.0018622	#547133
881350	I	3	1611	44	885575	0.0018622	#547133
881593	I	3	1611	44	885575	0.0018622	#547133
881931	I	3	1611	44	885575	0.0018622	#547133
882604	I	3	1611	44	885575	0.0018622	#547133
882868	I	3	1611	44	885575	0.0018622	#547133
883694	I	3	1611	44	885575	0.0018622	#547133
883748	I	3	1611	44	885575	0.0018622	#547133
883768	I	3	1611	44	885575	0.0018622	#547133
884389	I	3	1611	44	885575	0.0018622	#547133
886121	I	3	1611	44	885575	0.0018622	#547133
886469	I	3	1611	44	885575	0.0018622	#547133
886801	I	3	1611	44	885575	0.0018622	#547133
887093	I	3	1611	44	885575	0.0018622	#547133
887677	I	3	1611	44	885575	0.0018622	#547133
888387	I	3	1611	44	885575	0.0018622	#547133
888488	I	3	1611	44	885575	0.0018622	#547133
888673	I	3	1611	44	885575	0.0018622	#547133
889029	I	3	1611	44	885575	0.0018622	#547133
889118	I	3	1611	44	885575	0.0018622	#547133
889157	I	3	1611	44	885575	0.0018622	#547133
889356	I	3	1611	44	885575	0.0018622	#547133
889865	I	3	1611	44	885575	0.0018622	#547133
890239	I	3	1611	44	885575	0.0018622	#547133
890360	I	3	1611	44	885575	0.0018622	#547133
890527	I	3	1611	44	885575	0.0018622	#547133
903022	I	3	1345	45	911304	0.00223048	#547133
903172	I	3	1345	45	911304	0.00223048	#547133
907238	I	3	1345	45	911304	0.00223048	#547133
907361	I	3	1345	45	911304	0.00223048	#547133
907678	I	3	1345	45	911304	0.00223048	#547133
908177	I	3	1345	45	911304	0.00223048	#547133
908826	I	3	1345	45	911304	0.00223048	#547133
908931	I	3	1345	45	911304	0.00223048	#547133
909435	I	3	1345	45	911304	0.00223048	#547133
910298	I	3	1345	45	911304	0.00223048	#547133
910867	I	3	1345	45	911304	0.00223048	#547133
911014	I	3	1345	45	911304	0.00223048	#547133
911405	I	3	1345	45	911304	0.00223048	#547133
911464	I	3	1345	45	911304	0.00223048	#547133
911553	I	3	1345	45	911304	0.00223048	#547133
911635	I	3	1345	45	911304	0.00223048	#547133
911761	I	3	1345	45	911304	0.00223048	#547133
912424	I	3	1345	45	911304	0.00223048	#547133
913510	I	3	1345	45	911304	0.00223048	#547133
913694	I	3	1345	45	911304	0.00223048	#547133
913837	I	3	1345	45	911304	0.00223048	#547133
915814	I	3	1345	45	911304	0.00223048	#547133
915904	I	3	1345	45	911304	0.00223048	#547133
917584	I	3	1345	45	911304	0.00223048	#547133
918555	I	3	1345	45	911304	0.00223048	#547133
918742	I	3	1345	45	911304	0.00223048	#547133
920802	I	90	582	46	927813	0.154639	#547133
922115	I	90	582	46	927813	0.154639	#547133
922296	I	90	582	46	927813	0.154639	#547133
928120	I	90	582	46	927813	0.154639	#547133
928531	I	90	582	46	927813	0.154639	#547133
928719	I	90	582	46	927813	0.154639	#547133
929429	I	90	582	46	927813	0.154639	#547133
929476	I	90	582	46	927813	0.154639	#547133
933682	I	90	582	46	927813	0.154639	#547133
934960	I	90	582	46	927813	0.154639	#547133
943584	I	50	1895	47	951339	0.0263852	#547133
944130	I	50	1895	47	951339	0.0263852	#547133
944166	I	50	1895	47	951339	0.0263852	#547133
945074	I	50	1895	47	951339	0.0263852	#547133
946698	I	50	1895	47	951339	0.0263852	#547133
946888	I	50	1895	47	951339	0.0263852	#547133
947546	I	50	1895	47	951339	0.0263852	#547133
948984	I	50	1895	47	951339	0.0263852	#547133
949038	I	50	1895	47	951339	0.0263852	#547133
949729	I	50	1895	47	951339	0.0263852	#547133
949953	I	50	1895	47	951339	0.0263852	#547133
950010	I	50	1895	47	951339	0.0263852	#547133
950157	I	50	1895	47	951339	0.0263852	#547133
950306	I	50	1895	47	951339	0.0263852	#547133
950329	I	50	1895	47	951339	0.0263852	#547133
950440	I	50	1895	47	951339	0.0263852	#547133
950795	I	50	1895	47	951339	0.0263852	#547133
951190	I	50	1895	47	951339	0.0263852	#547133
951205	I	50	1895	47	951339	0.0263852	#547133
951863	I	50	1895	47	951339	0.0263852	#547133
951991	I	50	1895	47	951339	0.0263852	#547133
951992	I	50	1895	47	951339	0.0263852	#547133
952449	I	50	1895	47	951339	0.0263852	#547133
952461	I	50	1895	47	951339	0.0263852	#547133
952536	I	50	1895	47	951339	0.0263852	#547133
953086	I	50	1895	47	951339	0.0263852	#547133
953228	I	50	1895	47	951339	0.0263852	#547133
954180	I	50	1895	47	951339	0.0263852	#547133
954567	I	50	1895	47	951339	0.0263852	#547133
954807	I	50	1895	47	951339	0.0263852	#547133
954885	I	50	1895	47	951339	0.0263852	#547133
955285	I	50	1895	47	951339	0.0263852	#547133
956193	I	50	1895	47	951339	0.0263852	#547133
956297	I	50	1895	47	951339	0.0263852	#547133
957031	I	50	1895	47	951339	0.0263852	#547133
957745	I	50	1895	47	951339	0.0263852	#547133
958721	I	50	1895	47	951339	0.0263852	#547133
960040	I	66	2883	48	971881	0.0228928	#547133
960324	I	66	2883	48	971881	0.0228928	#547133
961496	I	66	2883	48	971881	0.0228928	#547133
963343	I	66	2883	48	971881	0.0228928	#547133
963849	I	66	2883	48	971881	0.0228928	#547133
963925	I	66	2883	48	971881	0.0228928	#547133
964628	I	66	2883	48	971881	0.0228928	#547133
964782	I	66	2883	48	971881	0.0228928	#547133
964959	I	66	2883	48	971881	0.0228928	#547133
965197	I	66	2883	48	971881	0.0228928	#547133
965346	I	66	2883	48	971881	0.0228928	#547133
965370	I	66	2883	48	971881	0.0228928	#547133
965782	I	66	2883	48	971881	0.0228928	#547133
965940	I	66	2883	48	971881	0.0228928	#547133
966476	I	66	2883	48	971881	0.0228928	#547133
966615	I	66	2883	48	971881	0.0228928	#547133
967082	I	66	2883	48	971881	0.0228928	#547133
969001	I	66	2883	48	971881	0.0228928	#547133
969142	I	66	2883	48	971881	0.0228928	#547133
969782	I	66	2883	48	971881	0.0228928	#547133
970841	I	66	2883	48	971881	0.0228928	#547133
970844	I	66	2883	48	971881	0.0228928	#547133
970855	I	66	2883	48	971881	0.0228928	#547133
970947	I	66	2883	48	971881	0.0228928	#547133
971018	I	66	2883	48	971881	0.0228928	#547133
971138	I	66	2883	48	971881	0.0228928	#547133
971228	I	66	2883	48	971881	0.0228928	#547133
971346	I	66	2883	48	971881	0.0228928	#547133
972135	I	66	2883	48	971881	0.0228928	#547133
972344	I	66	2883	48	971881	0.0228928	#547133
972373	I	66	2883	48	971881	0.0228928	#547133
973047	I	66	2883	48	971881	0.0228928	#547133
973119	I	66	2883	48	971881	0.0228928	#547133
973229	I	66	2883	48	971881	0.0228928	#547133
973550	I	66	2883	48	971881	0.0228928	#547133
973579	I	66	2883	48	971881	0.0228928	#547133
973637	I	66	2883	48	971881	0.0228928	#547133
973667	I	66	2883	48	971881	0.0228928	#547133
973803	I	66	2883	48	971881	0.0228928	#547133
974670	I	66	2883	48	971881	0.0228928	#547133
974917	I	66	2883	48	971881	0.0228928	#547133
975195	I	66	2883	48	971881	0.0228928	#547133
975275	I	66	2883	48	971881	0.0228928	#547133
975719	I	66	2883	48	971881	0.0228928	#547133
975787	I	66	2883	48	971881	0.0228928	#547133
976036	I	66	2883	48	971881	0.0228928	#547133
976779	I	66	2883	48	971881	0.0228928	#547133
976871	I	66	2883	48	971881	0.0228928	#547133
976909	I	66	2883	48	971881	0.0228928	#547133
976910	I	66	2883	48	971881	0.0228928	#547133
976912	I	66	2883	48	971881	0.0228928	#547133
976915	I	66	2883	48	971881	0.0228928	#547133
976935	I	66	2883	48	971881	0.0228928	#547133
976967	I	66	2883	48	971881	0.0228928	#547133
977424	I	66	2883	48	971881	0.0228928	#547133
977450	I	66	2883	48	971881	0.0228928	#547133
977454	I	66	2883	48	971881	0.0228928	#547133
977470	I	66	2883	48	971881	0.0228928	#547133
978053	I	66	2883	48	971881	0.0228928	#547133
978146	I	66	2883	48	971881	0.0228928	#547133
978276	I	66	2883	48	971881	0.0228928	#547133
978726	I	66	2883	48	971881	0.0228928	#547133
978936	I	66	2883	48	971881	0.0228928	#547133
979901	I	66	2883	48	971881	0.0228928	#547133
980255	I	5	3075	49	991003	0.00162602	#547133
980544	I	5	3075	49	991003	0.00162602	#547133
980630	I	5	3075	49	991003	0.00162602	#547133
981569	I	5	3075	49	991003	0.00162602	#547133
982132	I	5	3075	49	991003	0.00162602	#547133
982684	I	5	3075	49	991003	0.00162602	#547133
982698	I	5	3075	49	991003	0.00162602	#547133
982946	I	5	3075	49	991003	0.00162602	#547133
984038	I	5	3075	49	991003	0.00162602	#547133
984961	I	5	3075	49	991003	0.00162602	#547133
985702	I	5	3075	49	991003	0.00162602	#547133
985865	I	5	3075	49	991003	0.00162602	#547133
985927	I	5	3075	49	991003	0.00162602	#547133
986637	I	5	3075	49	991003	0.00162602	#547133
986652	I	5	3075	49	991003	0.00162602	#547133
987334	I	5	3075	49	991003	0.00162602	#547133
987431	I	5	3075	49	991003	0.00162602	#547133
987479	I	5	3075	49	991003	0.00162602	#547133
987802	I	5	3075	49	991003	0.00162602	#547133
989305	I	5	3075	49	991003	0.00162602	#547133
989350	I	5	3075	49	991003	0.00162602	#547133
989755	I	5	3075	49	991003	0.00162602	#547133
989869	I	5	3075	49	991003	0.00162602	#547133
990149	I	5	3075	49	991003	0.00162602	#547133
991148	I	5	3075	49	991003	0.00162602	#547133
991422	I	5	3075	49	991003	0.00162602	#547133
991579	I	5	3075	49	991003	0.00162602	#547133
992266	I	5	3075	49	991003	0.00162602	#547133
992267	I	5	3075	49	991003	0.00162602	#547133
992474	I	5	3075	49	991003	0.00162602	#547133
992525	I	5	3075	49	991003	0.00162602	#547133
992871	I	5	3075	49	991003	0.00162602	#547133
993290	I	5	3075	49	991003	0.00162602	#547133
993947	I	5	3075	49	991003	0.00162602	#547133
994296	I	5	3075	49	991003	0.00162602	#547133
994504	I	5	3075	49	991003	0.00162602	#547133
995078	I	5	3075	49	991003	0.00162602	#547133
996489	I	5	3075	49	991003	0.00162602	#547133
996553	I	5	3075	49	991003	0.00162602	#547133
996655	I	5	3075	49	991003	0.00162602	#547133
996708	I	5	3075	49	991003	0.00162602	#547133
997288	I	5	3075	49	991003	0.00162602	#547133
997329	I	5	3075	49	991003	0.00162602	#547133
997396	I	5	3075	49	991003	0.00162602	#547133
997586	I	5	3075	49	991003	0.00162602	#547133
997602	I	5	3075	49	991003	0.00162602	#547133
997724	I	5	3075	49	991003	0.00162602	#547133
997737	I	5	3075	49	991003	0.00162602	#547133
997958	I	5	3075	49	991003	0.00162602	#547133
998773	I	5	3075	49	991003	0.00162602	#547133
999117	I	5	3075	49	991003	0.00162602	#547133
999232	I	5	3075	49	991003	0.00162602	#547133
999608	I	5	3075	49	991003	0.00162602	#547133
1001003	I	19	3276	50	1.01072e+06	0.00579976	#547133
1001498	I	19	3276	50	1.01072e+06	0.00579976	#547133
1001523	I	19	3276	50	1.01072e+06	0.00579976	#547133
1001677	I	19	3276	50	1.01072e+06	0.00579976	#547133
1001843	I	19	3276	50	1.01072e+06	0.00579976	#547133
1001938	I	19	3276	50	1.01072e+06	0.00579976	#547133
1003632	I	19	3276	50	1.01072e+06	0.00579976	#547133
1004131	I	19	3276	50	1.01072e+06	0.00579976	#547133
1004677	I	19	3276	50	1.01072e+06	0.00579976	#547133
1004748	I	19	3276	50	1.01072e+06	0.00579976	#547133
1004931	I	19	3276	50	1.01072e+06	0.00579976	#547133
1005105	I	19	3276	50	1.01072e+06	0.00579976	#547133
1005121	I	19	3276	50	1.01072e+06	0.00579976	#547133
1005234	I	19	3276	50	1.01072e+06	0.00579976	#547133
1006077	I	19	3276	50	1.01072e+06	0.00579976	#547133
1006133	I	19	3276	50	1.01072e+06	0.00579976	#547133
1006296	I	19	3276	50	1.01072e+06	0.00579976	#547133
1006391	I	19	3276	50	1.01072e+06	0.00579976	#547133
1006484	I	19	3276	50	1.01072e+06	0.00579976	#547133
1006518	I	19	3276	50	1.01072e+06	0.00579976	#547133
1006590	I	19	3276	50	1.01072e+06	0.00579976	#547133
1006616	I	19	3276	50	1.01072e+06	0.00579976	#547133
1006622	I	19	3276	50	1.01072e+06	0.00579976	#547133
1006777	I	19	3276	50	1.01072e+06	0.00579976	#547133
1006890	I	19	3276	50	1.01072e+06	0.00579976	#547133
1006934	I	19	3276	50	1.01072e+06	0.00579976	#547133
1007105	I	19	3276	50	1.01072e+06	0.00579976	#547133
1008502	I	19	3276	50	1.01072e+06	0.00579976	#547133
1009862	I	19	3276	50	1.01072e+06	0.00579976	#547133
1010023	I	19	3276	50	1.01072e+06	0.00579976	#547133
1010086	I	19	3276	50	1.01072e+06	0.00579976	#547133
1010540	I	19	3276	50	1.01072e+06	0.00579976	#547133
1010547	I	19	3276	50	1.01072e+06	0.00579976	#547133
1010567	I	19	3276	50	1.01072e+06	0.00579976	#547133
1010585	I	19	3276	50	1.01072e+06	0.00579976	#547133
1010782	I	19	3276	50	1.01072e+06	0.00579976	#547133
1010885	I	19	3276	50	1.01072e+06	0.00579976	#547133
1010996	I	19	3276	50	1.01072e+06	0.00579976	#547133
1011416	I	19	3276	50	1.01072e+06	0.00579976	#547133
1013938	I	19	3276	50	1.01072e+06	0.00579976	#547133
1014409	I	19	3276	50	1.01072e+06	0.00579976	#547133
1014619	I	19	3276	50	1.01072e+06	0.00579976	#547133
1014760	I	19	3276	50	1.01072e+06	0.00579976	#547133
1014788	I	19	3276	50	1.01072e+06	0.00579976	#547133
1014877	I	19	3276	50	1.01072e+06	0.00579976	#547133
1014878	I	19	3276	50	1.01072e+06	0.00579976	#547133
1015084	I	19	3276	50	1.01072e+06	0.00579976	#547133
1015200	I	19	3276	50	1.01072e+06	0.00579976	#547133
1015393	I	19	3276	50	1.01072e+06	0.00579976	#547133
1015520	I	19	3276	50	1.01072e+06	0.00579976	#547133
1015541	I	19	3276	50	1.01072e+06	0.00579976	#547133
1015819	I	19	3276	50	1.01072e+06	0.00579976	#547133
1016145	I	19	3276	50	1.01072e+06	0.00579976	#547133
1016605	I	19	3276	50	1.01072e+06	0.00579976	#547133
1016903	I	19	3276	50	1.01072e+06	0.00579976	#547133
1017558	I	19	3276	50	1.01072e+06	0.00579976	#547133
1017813	I	19	3276	50	1.01072e+06	0.00579976	#547133
1018541	I	19	3276	50	1.01072e+06	0.00579976	#547133
1018799	I	19	3276	50	1.01072e+06	0.00579976	#547133
1018823	I	19	3276	50	1.01072e+06	0.00579976	#547133
1018894	I	19	3276	50	1.01072e+06	0.00579976	#547133
1018899	I	19	3276	50	1.01072e+06	0.00579976	#547133
1018914	I	19	3276	50	1.01072e+06	0.00579976	#547133
1019046	I	19	3276	50	1.01072e+06	0.00579976	#547133
1019191	I	19	3276	50	1.01072e+06	0.00579976	#547133
1019460	I	19	3276	50	1.01072e+06	0.00579976	#547133
1025428	I	8	771	51	1.03617e+06	0.0103761	#547133
1031081	I	8	771	51	1.03617e+06	0.0103761	#547133
1031144	I	8	771	51	1.03617e+06	0.0103761	#547133
1031749	I	8	771	51	1.03617e+06	0.0103761	#547133
1031806	I	8	771	51	1.03617e+06	0.0103761	#547133
1031941	I	8	771	51	1.03617e+06	0.0103761	#547133
1032796	I	8	771	51	1.03617e+06	0.0103761	#547133
1035060	I	8	771	51	1.03617e+06	0.0103761	#547133
1037861	I	8	771	51	1.03617e+06	0.0103761	#547133
1038802	I	8	771	51	1.03617e+06	0.0103761	#547133
1038852	I	8	771	51	1.03617e+06	0.0103761	#547133
1038859	I	8	771	51	1.03617e+06	0.0103761	#547133
1038959	I	8	771	51	1.03617e+06	0.0103761	#547133
1039287	I	8	771	51	1.03617e+06	0.0103761	#547133
1039317	I	8	771	51	1.03617e+06	0.0103761	#547133
1039367	I	8	771	51	1.03617e+06	0.0103761	#547133
1039368	I	8	771	51	1.03617e+06	0.0103761	#547133
1039428	I	8	771	51	1.03617e+06	0.0103761	#547133
1039472	I	8	771	51	1.03617e+06	0.0103761	#547133
1039475	I	8	771	51	1.03617e+06	0.0103761	#547133
1039477	I	8	771	51	1.03617e+06	0.0103761	#547133
1042563	I	8	841	52	1.05134e+06	0.00951249	#547133
1042848	I	8	841	52	1.05134e+06	0.00951249	#547133
1042881	I	8	841	52	1.05134e+06	0.00951249	#547133
1043712	I	8	841	52	1.05134e+06	0.00951249	#547133
1049119	I	8	841	52	1.05134e+06	0.00951249	#547133
1051163	I	8	841	52	1.05134e+06	0.00951249	#547133
1051975	I	8	841	52	1.05134e+06	0.00951249	#547133
1052361	I	8	841	52	1.05134e+06	0.00951249	#547133
1052964	I	8	841	52	1.05134e+06	0.00951249	#547133
1053546	I	8	841	52	1.05134e+06	0.00951249	#547133
1053952	I	8	841	52	1.05134e+06	0.00951249	#547133
1054082	I	8	841	52	1.05134e+06	0.00951249	#547133
1054166	I	8	841	52	1.05134e+06	0.00951249	#547133
1054171	I	8	841	52	1.05134e+06	0.00951249	#547133
1054224	I	8	841	52	1.05134e+06	0.00951249	#547133
1054228	I	8	841	52	1.05134e+06	0.00951249	#547133
1054275	I	8	841	52	1.05134e+06	0.00951249	#547133
1054347	I	8	841	52	1.05134e+06	0.00951249	#547133
1058900	I	8	841	52	1.05134e+06	0.00951249	#547133
1060307	I	26	1939	53	1.06876e+06	0.013409	#547133
1062938	I	26	1939	53	1.06876e+06	0.013409	#547133
1063176	I	26	1939	53	1.06876e+06	0.013409	#547133
1063504	I	26	1939	53	1.06876e+06	0.013409	#547133
1063734	I	26	1939	53	1.06876e+06	0.013409	#547133
1063929	I	26	1939	53	1.06876e+06	0.013409	#547133
1064078	I	26	1939	53	1.06876e+06	0.013409	#547133
1064086	I	26	1939	53	1.06876e+06	0.013409	#547133
1064204	I	26	1939	53	1.06876e+06	0.013409	#547133
1064212	I	26	1939	53	1.06876e+06	0.013409	#547133
1064516	I	26	1939	53	1.06876e+06	0.013409	#547133
1064524	I	26	1939	53	1.06876e+06	0.013409	#547133
1064528	I	26	1939	53	1.06876e+06	0.013409	#547133
1064654	I	26	1939	53	1.06876e+06	0.013409	#547133
1064922	I	26	1939	53	1.06876e+06	0.013409	#547133
1064937	I	26	1939	53	1.06876e+06	0.013409	#547133
1066368	I	26	1939	53	1.06876e+06	0.013409	#547133
1066705	I	26	1939	53	1.06876e+06	0.013409	#547133
1066789	I	26	1939	53	1.06876e+06	0.013409	#547133
1067282	I	26	1939	53	1.06876e+06	0.013409	#547133
1067441	I	26	1939	53	1.06876e+06	0.013409	#547133
1067567	I	26	1939	53	1.06876e+06	0.013409	#547133
1067969	I	26	1939	53	1.06876e+06	0.013409	#547133
1068572	I	26	1939	53	1.06876e+06	0.013409	#547133
1071204	I	26	1939	53	1.06876e+06	0.013409	#547133
1071327	I	26	1939	53	1.06876e+06	0.013409	#547133
1071437	I	26	1939	53	1.06876e+06	0.013409	#547133
1072066	I	26	1939	53	1.06876e+06	0.013409	#547133
1072097	I	26	1939	53	1.06876e+06	0.013409	#547133
1072540	I	26	1939	53	1.06876e+06	0.013409	#547133
1073453	I	26	1939	53	1.06876e+06	0.013409	#547133
1073798	I	26	1939	53	1.06876e+06	0.013409	#547133
1077728	I	26	1939	53	1.06876e+06	0.013409	#547133
1078643	I	26	1939	53	1.06876e+06	0.013409	#547133
1078692	I	26	1939	53	1.06876e+06	0.013409	#547133
1079006	I	26	1939	53	1.06876e+06	0.013409	#547133
1079791	I	26	1939	53	1.06876e+06	0.013409	#547133
1079972	I	26	1939	53	1.06876e+06	0.013409	#547133
1080252	I	15	1966	54	1.09044e+06	0.0076297	#547133
1080446	I	15	1966	54	1.09044e+06	0.0076297	#547133
1081801	I	15	1966	54	1.09044e+06	0.0076297	#547133
1082482	I	15	1966	54	1.09044e+06	0.0076297	#547133
1082694	I	15	1966	54	1.09044e+06	0.0076297	#547133
1082771	I	15	1966	54	1.09044e+06	0.0076297	#547133
1082812	I	15	1966	54	1.09044e+06	0.0076297	#547133
1085428	I	15	1966	54	1.09044e+06	0.0076297	#547133
1085555	I	15	1966	54	1.09044e+06	0.0076297	#547133
1086824	I	15	1966	54	1.09044e+06	0.0076297	#547133
1086901	I	15	1966	54	1.09044e+06	0.0076297	#547133
1086960	I	15	1966	54	1.09044e+06	0.0076297	#547133
1087523	I	15	1966	54	1.09044e+06	0.0076297	#547133
1088414	I	15	1966	54	1.09044e+06	0.0076297	#547133
1088691	I	15	1966	54	1.09044e+06	0.0076297	#547133
1088693	I	15	1966	54	1.09044e+06	0.0076297	#547133
1088816	I	15	1966	54	1.09044e+06	0.0076297	#547133
1090742	I	15	1966	54	1.09044e+06	0.0076297	#547133
1090956	I	15	1966	54	1.09044e+06	0.0076297	#547133
1091249	I	15	1966	54	1.09044e+06	0.0076297	#547133
1091251	I	15	1966	54	1.09044e+06	0.0076297	#547133
1091257	I	15	1966	54	1.09044e+06	0.0076297	#547133
1091259	I	15	1966	54	1.09044e+06	0.0076297	#547133
1091902	I	15	1966	54	1.09044e+06	0.0076297	#547133
1092154	I	15	1966	54	1.09044e+06	0.0076297	#547133
1092159	I	15	1966	54	1.09044e+06	0.0076297	#547133
1092218	I	15	1966	54	1.09044e+06	0.0076297	#547133
1092250	I	15	1966	54	1.09044e+06	0.0076297	#547133
1092270	I	15	1966	54	1.09044e+06	0.0076297	#547133
1092278	I	15	1966	54	1.09044e+06	0.0076297	#547133
1096109	I	15	1966	54	1.09044e+06	0.0076297	#547133
1096212	I	15	1966	54	1.09044e+06	0.0076297	#547133
1097072	I	15	1966	54	1.09044e+06	0.0076297	#547133
1097270	I	15	1966	54	1.09044e+06	0.0076297	#547133
1097636	I	15	1966	54	1.09044e+06	0.0076297	#547133
1098011	I	15	1966	54	1.09044e+06	0.0076297	#547133
1098828	I	15	1966	54	1.09044e+06	0.0076297	#547133
1099042	I	15	1966	54	1.09044e+06	0.0076297	#547133
1099229	I	15	1966	54	1.09044e+06	0.0076297	#547133
1099355	I	15	1966	54	1.09044e+06	0.0076297	#547133
1101886	I	18	2981	55	1.10969e+06	0.00603824	#547133
1101927	I	18	2981	55	1.10969e+06	0.00603824	#547133
1103053	I	18	2981	55	1.10969e+06	0.00603824	#547133
1103481	I	18	2981	55	1.10969e+06	0.00603824	#547133
1103604	I	18	2981	55	1.10969e+06	0.00603824	#547133
1103626	I	18	2981	55	1.10969e+06	0.00603824	#547133
1104896	I	18	2981	55	1.10969e+06	0.00603824	#547133
1105098	I	18	2981	55	1.10969e+06	0.00603824	#547133
1105130	I	18	2981	55	1.10969e+06	0.00603824	#547133
1105877	I	18	2981	55	1.10969e+06	0.00603824	#547133
1105963	I	18	2981	55	1.10969e+06	0.00603824	#547133
1106400	I	18	2981	55	1.10969e+06	0.00603824	#547133
1106421	I	18	2981	55	1.10969e+06	0.00603824	#547133
1106536	I	18	2981	55	1.10969e+06	0.00603824	#547133
1106848	I	18	2981	55	1.10969e+06	0.00603824	#547133
1106878	I	18	2981	55	1.10969e+06	0.00603824	#547133
1107229	I	18	2981	55	1.10969e+06	0.00603824	#547133
1107484	I	18	2981	55	1.10969e+06	0.00603824	#547133
1107868	I	18	2981	55	1.10969e+06	0.00603824	#547133
1108032	I	18	2981	55	1.10969e+06	0.00603824	#547133
1108049	I	18	2981	55	1.10969e+06	0.00603824	#547133
1108438	I	18	2981	55	1.10969e+06	0.00603824	#547133
1108670	I	18	2981	55	1.10969e+06	0.00603824	#547133
1109050	I	18	2981	55	1.10969e+06	0.00603824	#547133
1109573	I	18	2981	55	1.10969e+06	0.00603824	#547133
1109928	I	18	2981	55	1.10969e+06	0.00603824	#547133
1109954	I	18	2981	55	1.10969e+06	0.00603824	#547133
1109958	I	18	2981	55	1.10969e+06	0.00603824	#547133
1110012	I	18	2981	55	1.10969e+06	0.00603824	#547133
1110019	I	18	2981	55	1.10969e+06	0.00603824	#547133
1110029	I	18	2981	55	1.10969e+06	0.00603824	#547133
1110579	I	18	2981	55	1.10969e+06	0.00603824	#547133
1110580	I	18	2981	55	1.10969e+06	0.00603824	#547133
1110623	I	18	2981	55	1.10969e+06	0.00603824	#547133
1110740	I	18	2981	55	1.10969e+06	0.00603824	#547133
1110792	I	18	2981	55	1.10969e+06	0.00603824	#547133
1110801	I	18	2981	55	1.10969e+06	0.00603824	#547133
1110816	I	18	2981	55	1.10969e+06	0.00603824	#547133
1110863	I	18	2981	55	1.10969e+06	0.00603824	#547133
1111105	I	18	2981	55	1.10969e+06	0.00603824	#547133
1111181	I	18	2981	55	1.10969e+06	0.00603824	#547133
1111820	I	18	2981	55	1.10969e+06	0.00603824	#547133
1111938	I	18	2981	55	1.10969e+06	0.00603824	#547133
1111982	I	18	2981	55	1.10969e+06	0.00603824	#547133
1112102	I	18	2981	55	1.10969e+06	0.00603824	#547133
1112351	I	18	2981	55	1.10969e+06	0.00603824	#547133
1112663	I	18	2981	55	1.10969e+06	0.00603824	#547133
1112706	I	18	2981	55	1.10969e+06	0.00603824	#547133
1113045	I	18	2981	55	1.10969e+06	0.00603824	#547133
1113447	I	18	2981	55	1.10969e+06	0.00603824	#547133
1113664	I	18	2981	55	1.10969e+06	0.00603824	#547133
1114663	I	18	2981	55	1.10969e+06	0.00603824	#547133
1114862	I	18	2981	55	1.10969e+06	0.00603824	#547133
1115516	I	18	2981	55	1.10969e+06	0.00603824	#547133
1115763	I	18	2981	55	1.10969e+06	0.00603824	#547133
1116041	I	18	2981	55	1.10969e+06	0.00603824	#547133
1116072	I	18	2981	55	1.10969e+06	0.00603824	#547133
1116425	I	18	2981	55	1.10969e+06	0.00603824	#547133
1116617	I	18	2981	55	1.10969e+06	0.00603824	#547133
1124996	I	27	2908	56	1.13184e+06	0.00928473	#547133
1126031	I	27	2908	56	1.13184e+06	0.00928473	#547133
1126159	I	27	2908	56	1.13184e+06	0.00928473	#547133
1126211	I	27	2908	56	1.13184e+06	0.00928473	#547133
1126557	I	27	2908	56	1.13184e+06	0.00928473	#547133
1127526	I	27	2908	56	1.13184e+06	0.00928473	#547133
1128647	I	27	2908	56	1.13184e+06	0.00928473	#547133
1128838	I	27	2908	56	1.13184e+06	0.00928473	#547133
1128847	I	27	2908	56	1.13184e+06	0.00928473	#547133
1128850	I	27	2908	56	1.13184e+06	0.00928473	#547133
1128854	I	27	2908	56	1.13184e+06	0.00928473	#547133
1128867	I	27	2908	56	1.13184e+06	0.00928473	#547133
1128934	I	27	2908	56	1.13184e+06	0.00928473	#547133
1129077	I	27	2908	56	1.13184e+06	0.00928473	#547133
1129125	I	27	2908	56	1.13184e+06	0.00928473	#547133
1129182	I	27	2908	56	1.13184e+06	0.00928473	#547133
1129682	I	27	2908	56	1.13184e+06	0.00928473	#547133
1131007	I	27	2908	56	1.13184e+06	0.00928473	#547133
1131101	I	27	2908	56	1.13184e+06	0.00928473	#547133
1131115	I	27	2908	56	1.13184e+06	0.00928473	#547133
1131409	I	27	2908	56	1.13184e+06	0.00928473	#547133
1131439	I	27	2908	56	1.13184e+06	0.00928473	#547133
1131627	I	27	2908	56	1.13184e+06	0.00928473	#547133
1131785	I	27	2908	56	1.13184e+06	0.00928473	#547133
1131942	I	27	2908	56	1.13184e+06	0.00928473	#547133
1132059	I	27	2908	56	1.13184e+06	0.00928473	#547133
1132069	I	27	2908	56	1.13184e+06	0.00928473	#547133
1132127	I	27	2908	56	1.13184e+06	0.00928473	#547133
1132168	I	27	2908	56	1.13184e+06	0.00928473	#547133
1132232	I	27	2908	56	1.13184e+06	0.00928473	#547133
1132421	I	27	2908	56	1.13184e+06	0.00928473	#547133
1132447	I	27	2908	56	1.13184e+06	0.00928473	#547133
1132488	I	27	2908	56	1.13184e+06	0.00928473	#547133
1132495	I	27	2908	56	1.13184e+06	0.00928473	#547133
1132647	I	27	2908	56	1.13184e+06	0.00928473	#547133
1132725	I	27	2908	56	1.13184e+06	0.00928473	#547133
1132744	I	27	2908	56	1.13184e+06	0.00928473	#547133
1132875	I	27	2908	56	1.13184e+06	0.00928473	#547133
1132930	I	27	2908	56	1.13184e+06	0.00928473	#547133
1132962	I	27	2908	56	1.13184e+06	0.00928473	#547133
1133155	I	27	2908	56	1.13184e+06	0.00928473	#547133
1133218	I	27	2908	56	1.13184e+06	0.00928473	#547133
1133680	I	27	2908	56	1.13184e+06	0.00928473	#547133
1133698	I	27	2908	56	1.13184e+06	0.00928473	#547133
1133708	I	27	2908	56	1.13184e+06	0.00928473	#547133
1133739	I	27	2908	56	1.13184e+06	0.00928473	#547133
1133776	I	27	2908	56	1.13184e+06	0.00928473	#547133
1133796	I	27	2908	56	1.13184e+06	0.00928473	#547133
1137661	I	27	2908	56	1.13184e+06	0.00928473	#547133
1137830	I	27	2908	56	1.13184e+06	0.00928473	#547133
1137877	I	27	2908	56	1.13184e+06	0.00928473	#547133
1137920	I	27	2908	56	1.13184e+06	0.00928473	#547133
1138401	I	27	2908	56	1.13184e+06	0.00928473	#547133
1138463	I	27	2908	56	1.13184e+06	0.00928473	#547133
1139074	I	27	2908	56	1.13184e+06	0.00928473	#547133
1140367	I	78	2387	57	1.14875e+06	0.032677	#547133
1140399	I	78	2387	57	1.14875e+06	0.032677	#547133
1140551	I	78	2387	57	1.14875e+06	0.032677	#547133
1140571	I	78	2387	57	1.14875e+06	0.032677	#547133
1140712	I	78	2387	57	1.14875e+06	0.032677	#547133
1140724	I	78	2387	57	1.14875e+06	0.032677	#547133
1140819	I	78	2387	57	1.14875e+06	0.032677	#547133
1141158	I	78	2387	57	1.14875e+06	0.032677	#547133
1141287	I	78	2387	57	1.14875e+06	0.032677	#547133
1141367	I	78	2387	57	1.14875e+06	0.032677	#547133
1141562	I	78	2387	57	1.14875e+06	0.032677	#547133
1141785	I	78	2387	57	1.14875e+06	0.032677	#547133
1142009	I	78	2387	57	1.14875e+06	0.032677	#547133
1142012	I	78	2387	57	1.14875e+06	0.032677	#547133
1142573	I	78	2387	57	1.14875e+06	0.032677	#547133
1143758	I	78	2387	57	1.14875e+06	0.032677	#547133
1143848	I	78	2387	57	1.14875e+06	0.032677	#547133
1143986	I	78	2387	57	1.14875e+06	0.032677	#547133
1144889	I	78	2387	57	1.14875e+06	0.032677	#547133
1145298	I	78	2387	57	1.14875e+06	0.032677	#547133
1146838	I	78	2387	57	1.14875e+06	0.032677	#547133
1146873	I	78	2387	57	1.14875e+06	0.032677	#547133
1146951	I	78	2387	57	1.14875e+06	0.032677	#547133
1147299	I	78	2387	57	1.14875e+06	0.032677	#547133
1147350	I	78	2387	57	1.14875e+06	0.032677	#547133
1149745	I	78	2387	57	1.14875e+06	0.032677	#547133
1149755	I	78	2387	57	1.14875e+06	0.032677	#547133
1152063	I	78	2387	57	1.14875e+06	0.032677	#547133
1152895	I	78	2387	57	1.14875e+06	0.032677	#547133
1152907	I	78	2387	57	1.14875e+06	0.032677	#547133
1154615	I	78	2387	57	1.14875e+06	0.032677	#547133
1155208	I	78	2387	57	1.14875e+06	0.032677	#547133
1155320	I	78	2387	57	1.14875e+06	0.032677	#547133
1155322	I	78	2387	57	1.14875e+06	0.032677	#547133
1155325	I	78	2387	57	1.14875e+06	0.032677	#547133
1155401	I	78	2387	57	1.14875e+06	0.032677	#547133
1155522	I	78	2387	57	1.14875e+06	0.032677	#547133
1156292	I	78	2387	57	1.14875e+06	0.032677	#547133
1156302	I	78	2387	57	1.14875e+06	0.032677	#547133
1156370	I	78	2387	57	1.14875e+06	0.032677	#547133
1156845	I	78	2387	57	1.14875e+06	0.032677	#547133
1156949	I	78	2387	57	1.14875e+06	0.032677	#547133
1157254	I	78	2387	57	1.14875e+06	0.032677	#547133
1157731	I	78	2387	57	1.14875e+06	0.032677	#547133
1157742	I	78	2387	57	1.14875e+06	0.032677	#547133
1158233	I	78	2387	57	1.14875e+06	0.032677	#547133
1158457	I	78	2387	57	1.14875e+06	0.032677	#547133
1160359	I	213	1827	58	1.16577e+06	0.116585	#547133
1161069	I	213	1827	58	1.16577e+06	0.116585	#547133
1161432	I	213	1827	58	1.16577e+06	0.116585	#547133
1161445	I	213	1827	58	1.16577e+06	0.116585	#547133
1161465	I	213	1827	58	1.16577e+06	0.116585	#547133
1161469	I	213	1827	58	1.16577e+06	0.116585	#547133
1161470	I	213	1827	58	1.16577e+06	0.116585	#547133
1161569	I	213	1827	58	1.16577e+06	0.116585	#547133
1161575	I	213	1827	58	1.16577e+06	0.116585	#547133
1161576	I	213	1827	58	1.16577e+06	0.116585	#547133
1161698	I	213	1827	58	1.16577e+06	0.116585	#547133
1161816	I	213	1827	58	1.16577e+06	0.116585	#547133
1161979	I	213	1827	58	1.16577e+06	0.116585	#547133
1162902	I	213	1827	58	1.16577e+06	0.116585	#547133
1164864	I	213	1827	58	1.16577e+06	0.116585	#547133
1165498	I	213	1827	58	1.16577e+06	0.116585	#547133
1165646	I	213	1827	58	1.16577e+06	0.116585	#547133
1165664	I	213	1827	58	1.16577e+06	0.116585	#547133
1165675	I	213	1827	58	1.16577e+06	0.116585	#547133
1165688	I	213	1827	58	1.16577e+06	0.116585	#547133
1165760	I	213	1827	58	1.16577e+06	0.116585	#547133
1165788	I	213	1827	58	1.16577e+06	0.116585	#547133
1165831	I	213	1827	58	1.16577e+06	0.116585	#547133
1165845	I	213	1827	58	1.16577e+06	0.116585	#547133
1165891	I	213	1827	58	1.16577e+06	0.116585	#547133
1166058	I	213	1827	58	1.16577e+06	0.116585	#547133
1166066	I	213	1827	58	1.16577e+06	0.116585	#547133
1166071	I	213	1827	58	1.16577e+06	0.116585	#547133
1166098	I	213	1827	58	1.16577e+06	0.116585	#547133
1166202	I	213	1827	58	1.16577e+06	0.116585	#547133
1166204	I	213	1827	58	1.16577e+06	0.116585	#547133
1166270	I	213	1827	58	1.16577e+06	0.116585	#547133
1166275	I	213	1827	58	1.16577e+06	0.116585	#547133
1166357	I	213	1827	58	1.16577e+06	0.116585	#547133
1167466	I	213	1827	58	1.16577e+06	0.116585	#547133
1167519	I	213	1827	58	1.16577e+06	0.116585	#547133
1167704	I	213	1827	58	1.16577e+06	0.116585	#547133
1168753	I	213	1827	58	1.16577e+06	0.116585	#547133
1176721	I	213	1827	58	1.16577e+06	0.116585	#547133
1177574	I	213	1827	58	1.16577e+06	0.116585	#547133
1178132	I	213	1827	58	1.16577e+06	0.116585	#547133
1178848	I	213	1827	58	1.16577e+06	0.116585	#547133
1180491	I	44	586	59	1.18574e+06	0.0750853	#547133
1181220	I	44	586	59	1.18574e+06	0.0750853	#547133
1182879	I	44	586	59	1.18574e+06	0.0750853	#547133
1182911	I	44	586	59	1.18574e+06	0.0750853	#547133
1184130	I	44	586	59	1.18574e+06	0.0750853	#547133
1184810	I	44	586	59	1.18574e+06	0.0750853	#547133
1185263	I	44	586	59	1.18574e+06	0.0750853	#547133
1185283	I	44	586	59	1.18574e+06	0.0750853	#547133
1185402	I	44	586	59	1.18574e+06	0.0750853	#547133
1185865	I	44	586	59	1.18574e+06	0.0750853	#547133
[truncated: 212,181+ more rows]

## Sheet: Figure 1I
XZ1516_temp_gene_name	start	end	score	strand	N2_homolog	q_start	q_end	s_start	s_end	e_value	identity%	FPKM	AA_length	Tested
g1253	21221797	21223851	3593	-	K02F6.1	4	685	102	783	0	94.721	0.618514	685	No
g13	18580812	18581258	831	+	W06D12.3	1	149	185	333	3.86e-111	99.329	28.8594	149	No
g14	18581355	18585985	808	-	W06D12.2	1	166	279	444	4.45e-118	99.398	1.3114	166	No
g1585	15638279	15638638	489	-	C01G10.14	1	99	1	99	1.09e-69	100	10.8021	99	No
g1717	17279321	17280559	1852	+	F36D3.16	1	353	1	353	0	100	5.34423	353	No
g1884	19002670	19003176	888	-	Y37H2A.7	1	146	137	282	3.49e-103	98.63	3.71118	169	No
g2027	18993584	18993790	358	+	W07E6.1b	8	45	363	400	2.5	34.211	41.9615	69	No
g2035	16719270	16719638	612	-	T10C6.11	1	123	1	123	8.61e-87	100	14.0748	123	No
g2037	16721383	16721790	674	-	ZK131.7	1	136	1	136	1.54e-96	100	2.77843	136	No
g2038	16722027	16722335	527	+	ZK131.8	1	103	1	103	4.17e-69	100	1.93929	103	No
g2110	16721383	16721790	674	-	ZK131.7	1	136	1	136	1.54e-96	100	3.53787	136	No
g2113	16719270	16719638	612	-	T10C6.11	1	123	1	123	8.61e-87	100	9.03526	123	No
g2114	16719932	16720312	633	+	F54E12.5b	1	127	1	127	3.51e-87	100	2.80446	127	No
g2115	16721383	16721790	674	-	ZK131.7	1	136	1	136	1.54e-96	100	1.36154	136	No
g2121	16721383	16721790	674	-	ZK131.7	1	136	1	136	1.54e-96	100	15.3633	136	No
g2122	16719932	16720312	633	+	F54E12.5b	1	127	1	127	3.51e-87	100	6.03784	127	No
g2124	16719932	16720312	633	+	F54E12.5b	1	127	1	127	3.51e-87	100	4.15316	127	No
g2125	16721383	16721790	674	-	ZK131.7	1	136	1	136	1.54e-96	100	2.80322	136	No
g2126	16722027	16722335	527	+	ZK131.8	1	103	1	103	4.17e-69	100	15.8053	103	No
g2127	16719456	16719638	312	-	T10C6.11	1	62	1	62	1.25e-39	100	148.808	61	No
g2226	16719932	16720312	627	+	C50F4.13	1	127	1	127	3.36e-87	100	1368.64	127	No
g2227	16719270	16719638	602	-	C50F4.5	1	123	1	123	2.07e-86	100	417.538	123	No
g2229	16722027	16722335	527	+	ZK131.8	1	103	1	103	4.17e-69	100	1135.52	103	No
g2545	18343363	18343596	394	+	T26H10.2	1	78	1	78	4.28e-55	100	4.66357	78	No
g309	21348577	21351587	1091	-	ZC15.7	1	206	306	511	3.93e-152	100	2.7323	206	No
g3252	15032703	15033616	1293	-	R02D5.8	1	252	1	252	0	98.413	246.79	252	No
g3253	15033804	15035293	2409	-	C53A5.17	1	464	11	474	0	96.552	168.225	464	No
g3254	15035454	15036850	1856	-	C53A5.16a	1	379	1	379	0	96.306	100.82	379	No
g3255	15037043	15037406	440	-	C53A5.2	1	86	1	86	2.84e-60	97.674	16.0588	86	No
g3256	15037717	15038481	749	-	C53A5.1	1	139	1	139	2.78e-101	99.281	8726.02	139	No
g3257	15039573	15041142	2419	+	C53A5.3	1	461	1	461	0	100	1408.24	461	No
g3262	15069641	15073492	2783	+	C53A5.13b	1	545	73	617	0	97.798	5.40711	545	No
g3267	15104083	15106183	1679	-	Y40H4A.2	1	333	1	333	0	98.498	44.1866	333	No
g3269	15107154	15108753	2460	-	R11H6.1	1	473	1	473	0	99.366	2198.17	473	No
g3270	15109793	15111655	2236	+	R11H6.2	1	445	1	442	0	98.876	517.61	445	No
g3271	15115833	15118196	1547	+	R11H6.3b	1	320	1	320	0	100	14.2217	320	No
g3272	15118923	15119240	567	-	Y62H9A.12	54	101	36	80	0.46	31.25	2.86228	106	Yes but no phenotype
g3273	15119605	15119907	510	+	C10G11.8	2	83	317	387	2.82e-24	59.756	6.90732	101	Yes but no phenotype
g3276	15124288	15125317	1249	+	F43D2.1	1	252	1	252	0	100	708.164	252	No
g3277	15139121	15140928	908	+	F43D2.4b	1	185	1	185	7.93e-139	100	7.79739	185	No
g3278	15141656	15142287	341	-	F43D2.6	1	66	141	206	6.78e-44	100	195.232	66	No
g3279	15144538	15145690	935	+	F43D2.3	1	191	21	211	4.07e-137	98.953	70.6615	191	No
g3280	15146336	15147704	829	-	F43D2.6	1	142	1	142	1.98e-103	99.296	154.434	156	No
g3283	15155232	15158170	4185	-	C54G10.2a	1	839	1	839	0	99.642	106.413	839	No
g3284	15159181	15165205	3427	+	C54G10.3b	1	688	1	688	0	100	377.407	688	No
g3288	15178798	15179429	688	+	C47E8.1	1	132	55	186	7.67e-100	100	2.31113	132	No
g3290	15192644	15195955	1990	+	C47E8.3	1	405	1	405	0	100	2.31901	405	No
g3291	15196148	15197795	1576	-	C47E8.4a	1	326	1	326	0	99.693	543.731	326	No
g3292	15198482	15200740	3516	+	C47E8.5	1	702	1	702	0	100	23147.9	702	No
g3293	15200954	15201234	421	+	C47E8.11	1	78	1	78	6.78e-50	98.718	35.1322	78	No
g3294	15201471	15204175	1977	+	C47E8.6	1	410	1	410	0	100	6.07062	410	No
g3295	15204472	15208907	3699	-	C47E8.7	1	720	1	720	0	99.861	579.563	720	No
g3296	15209282	15209542	460	+	R06A4.8	4	59	350	408	0.81	37.288	1.36518	87	No
g3299	15225556	15225876	545	+	R08A2.3	1	107	1	107	4.19e-74	99.065	142.461	107	No
g3302	15232857	15233734	1356	-	R08A2.1	1	262	1	262	0	99.618	134.574	262	No
g3303	15237601	15238834	619	+	R08A2.7	1	128	1	128	1.67e-93	100	22.7208	128	No
g3304	15241173	15241503	435	+	Y50E8A.1	1	86	1	86	3.28e-60	100	25.4564	86	No
g3305	15242878	15243120	426	-	Y50E8A.2	1	81	1	81	3.63e-56	100	5.0234	81	No
g3306	15243916	15245333	761	+	Y50E8A.3	1	151	1	151	8.47e-114	100	126.735	151	No
g3307	15245741	15248097	2234	-	Y50E8A.4b	1	461	1	461	0	100	256.051	461	No
g3317	15288112	15292049	4061	+	Y50E8A.16	1	807	1	807	0	99.876	30.4023	807	No
g3318	15293133	15294428	1515	-	Y50E8A.9a	1	291	3	293	0	99.313	23.8714	291	No
g3319	15294901	15295795	912	+	Y50E8A.10	1	194	16	209	7.43e-135	99.485	13.4065	194	No
g3320	15296213	15296926	1111	+	Y50E8A.11	1	221	1	221	1.48e-155	97.285	2.04812	221	No
g3321	15297436	15298723	884	-	Y50E8A.12a	1	183	1	183	1.23e-137	99.454	1.62657	183	No
g3324	15638126	15638638	742	-	C01G10.14	1	150	1	150	9.15e-110	100	20.591	150	No
g3328	15337691	15339185	887	+	W06A7.2b	1	176	1	176	1.1e-131	100	291.666	176	No
g3330	15345534	15347519	1199	-	W06A7.3a	1	252	1	252	0	100	772.063	252	No
g3331	15349537	15363254	15692	-	W06A7.3f	7	3108	1	3103	0	99.291	4.45691	3118	No
g3335	15386055	15387351	1295	-	ZC412.3a	1	250	1	250	0	99.6	127.018	250	No
g3336	15390095	15391323	832	-	ZC412.5	1	168	1	168	2.33e-125	99.405	25.5797	168	No
g3337	15391952	15392501	468	-	ZC412.10	1	91	16	106	9.36e-67	100	19.3492	91	No
g3338	15414578	15414826	425	-	ZC412.8	1	83	1	83	9.33e-51	100	29.562	83	No
g3338	15408202	15408450	425	-	ZC412.8	1	83	1	83	9.33e-51	100	29.562	83	No
g3338	15401826	15402074	425	-	ZC412.8	1	83	1	83	9.33e-51	100	29.562	83	No
g3338	15395448	15395696	425	-	ZC412.8	1	83	1	83	9.33e-51	100	29.562	83	No
g3340	15414578	15414826	425	-	ZC412.8	1	83	1	83	9.33e-51	100	31.8904	83	No
g3340	15408202	15408450	425	-	ZC412.8	1	83	1	83	9.33e-51	100	31.8904	83	No
g3340	15401826	15402074	425	-	ZC412.8	1	83	1	83	9.33e-51	100	31.8904	83	No
g3340	15395448	15395696	425	-	ZC412.8	1	83	1	83	9.33e-51	100	31.8904	83	No
g3342	15400538	15400735	321	+	ZC412.6	33	66	1	34	8.55e-19	100	59.2782	66	No
g3342	15406914	15407111	321	+	ZC412.6	33	66	1	34	8.55e-19	100	59.2782	66	No
g3342	15413290	15413487	321	+	ZC412.6	33	66	1	34	8.55e-19	100	59.2782	66	No
g3343	15414578	15414826	425	-	ZC412.8	1	83	1	83	9.33e-51	100	33.211	83	No
g3343	15408202	15408450	425	-	ZC412.8	1	83	1	83	9.33e-51	100	33.211	83	No
g3343	15401826	15402074	425	-	ZC412.8	1	83	1	83	9.33e-51	100	33.211	83	No
g3343	15395448	15395696	425	-	ZC412.8	1	83	1	83	9.33e-51	100	33.211	83	No
g3345	15414578	15414826	425	-	ZC412.8	1	83	1	83	9.33e-51	100	34.353	83	No
g3345	15408202	15408450	425	-	ZC412.8	1	83	1	83	9.33e-51	100	34.353	83	No
g3345	15401826	15402074	425	-	ZC412.8	1	83	1	83	9.33e-51	100	34.353	83	No
g3345	15395448	15395696	425	-	ZC412.8	1	83	1	83	9.33e-51	100	34.353	83	No
g3350	15424364	15427303	1522	+	H12D21.7b	1	306	47	352	0	99.346	150.149	306	No
g3356	15469396	15469635	409	+	F53F8.6b	7	52	25	70	2.1	28.261	3.12661	80	No
g3357	15470273	15473673	1488	-	C30G7.3	1	301	1	301	0	99.336	135.151	301	No
g3360	15501998	15502565	422	+	F02D8.5	1	89	1	89	1.04e-59	100	18.0964	89	No
g3363	15515500	15518013	2229	+	F02D8.4	1	448	1	448	0	99.777	436.131	448	No
g3364	15518314	15521475	3489	-	T01C3.1	1	682	1	682	0	99.707	299.521	682	No
g3365	15521751	15522133	450	+	T01C3.2	1	98	1	98	7.32e-67	100	1168.77	98	No
g3366	15522450	15523234	1148	-	T01C3.3	1	230	1	230	2.54e-171	99.565	2168.94	230	No
g3367	15524489	15525608	1722	+	T01C3.4	1	329	1	329	0	100	16.3278	329	No
g3368	15527153	15528673	1185	+	T01C3.5	1	243	1	243	0	100	37.3475	243	No
g3369	15530106	15530549	572	+	T01C3.11a	1	118	1	118	4.75e-84	100	60.1382	118	No
g3370	15530624	15531099	708	-	T01C3.6	1	144	1	144	6.44e-104	100	35581.7	144	No
g3371	15531333	15532530	1820	-	T01C3.7	1	352	1	352	0	100	11924	352	No
g3372	15533273	15535366	2586	+	T01C3.8a	1	541	1	541	0	99.63	301.449	541	No
g3373	15535719	15536741	1460	+	T01C3.9	1	292	14	305	0	99.658	725.614	292	No
g3376	15542534	15544749	2164	-	F14H8.1a	1	426	11	436	0	99.296	159.997	426	No
g3385	15567645	15569214	1921	-	C25D7.3	1	380	1771	2150	0	100	5.8182	380	No
g3389	15567645	15575334	10612	-	C25D7.3	1	2080	71	2150	0	99.712	18.1794	2080	No
g3391	15583981	15585810	1474	+	C25D7.5	1	299	64	362	0	99.331	0.680694	299	No
g3392	15586604	15589235	4067	-	C25D7.6	1	812	1	812	0	99.877	1373.04	812	No
g3393	15590025	15591076	607	+	C25D7.15a	1	121	1	121	1.13e-84	98.347	6.81363	121	No
g3394	15591554	15593724	850	-	C25D7.7	1	181	1	181	3.02e-135	100	563.626	181	No
g3395	15595963	15596864	1467	+	C25D7.8	1	284	1	284	0	100	653.087	284	No
g3396	15597142	15598124	1126	+	C25D7.10	1	225	6	230	1.4e-162	98.667	259.449	225	No
g3397	15598343	15599118	887	+	C01G10.12	1	191	1	191	5.92e-142	99.476	158.773	191	No
g3398	15601505	15609318	1866	+	C01G10.11a	8	385	1	378	0	100	599.926	385	No
g3399	15609779	15612029	1999	-	C01G10.10a	1	421	1	421	0	99.05	87.5326	421	No
g3400	15612396	15613647	1821	+	C01G10.9	1	366	1	366	0	100	67.7946	366	No
g3401	15613810	15614982	1722	-	C01G10.8	1	342	1	342	0	100	2550.13	342	No
g3402	15615389	15616462	1618	+	C01G10.7	1	324	1	324	0	99.691	429.539	324	No
g3403	15616592	15616934	574	-	C01G10.15	1	100	1	100	2.48e-58	100	12.397	100	No
g3404	15617322	15617874	500	+	C01G10.6	1	89	1	89	9.96e-51	98.876	4.85732	89	No
g3405	15618741	15619135	420	-	C01G10.5	1	75	1	75	5.24e-41	100	4.37528	75	No
g3406	15619391	15619654	406	+	C01G10.4	1	72	1	72	3.11e-39	100	6.95109	72	No
g3408	15622825	15623910	391	+	C01G10.16	1	78	1	78	3.62e-53	98.718	6.20176	78	No
g3411	17139862	17144506	6011	-	F26D2.10	9	1221	1	1213	0	93.57	9.92749	1221	No
g3413	15637058	15637609	873	-	Y50E8A.9a	1	167	3	169	5.8e-122	98.204	4.31408	167	No
g3414	15638126	15638638	742	-	C01G10.14	1	150	1	150	9.15e-110	100	45.8429	150	No
g3415	15643107	15643296	236	+	K03E6.5b	13	39	27	53	0.92	37.037	7.10714	47	No
g3417	15647424	15648883	1341	+	T01G5.7	1	260	1	260	0	99.231	35.2434	260	No
g3418	15651723	15652047	391	+	T01G5.8	1	82	1	82	1.31e-52	98.78	190.977	82	No
g3419	15652366	15655058	2242	-	T01G5.1	1	466	1	466	0	99.571	47.1301	466	No
g3420	15657306	15659491	2412	-	T01G5.2	1	482	54	535	0	99.378	2.15425	482	No
g3424	15669779	15672261	3068	-	K08F9.2	1	600	1	600	0	99.833	1360.56	600	No
g3427	15679981	15682169	2566	+	K08F9.4	1	517	1	517	0	99.807	386.992	517	No
g3437	15711666	15712880	1622	+	T09F5.11	1	323	1	323	0	96.285	22.3717	324	No
g3438	15713539	15714650	1564	+	Y75B12B.1b	1	201	1	201	4.59e-147	97.015	2783.1	309	No
g3439	15714792	15715123	456	-	Y75B12B.3	1	94	1	94	1.68e-58	95.745	12.1851	94	No
g3440	15715544	15716218	891	-	Y75B12B.2	1	171	1	171	2.25e-125	99.415	30977.6	171	No
g3441	15717329	15718437	1630	+	Y75B12B.4	1	320	1	319	0	95.312	119.598	325	No
g3442	15718805	15719682	889	+	Y75B12B.5	1	173	1	173	1.72e-126	99.422	3762.95	173	No
g3443	15721597	15724357	2551	+	Y75B12B.6	1	517	1	517	0	98.839	1.17535	517	No
g3444	15722362	15725869	4043	+	Y75B12B.6	1	813	84	896	0	99.385	12.3713	813	No
g3457	17657773	17659948	2342	+	M01B2.6	7	455	1	448	0	62.168	0.761412	457	No
g3458	15759644	15761652	2335	+	M01B2.6	1	454	1	450	0	86.784	4.02894	454	No
g3466	15792414	15793374	1391	-	M01B2.10	1	259	49	307	0	98.456	1.61808	259	No
g3488	15828919	15830230	1963	-	T10H4.12	1	370	1	370	0	98.108	25.4659	370	No
g3492	15853600	15853977	652	+	K07F5.16a	19	66	41	88	0.039	33.333	6.70466	126	Yes but no phenotype
g3496	15866687	15868399	2200	-	ZK1037.6	1	447	1	447	0	89.709	49.2425	447	No
g3500	15893110	15894129	989	-	H02K04.1	1	188	1	188	3.16e-138	97.872	0.962686	188	No
g3501	15895268	15897578	2752	-	C29F3.2	15	551	14	550	0	95.158	3.7911	551	No
g3502	15899821	15900298	656	-	C29F3.3	1	133	1	133	1.46e-89	91.729	119.359	133	No
g3503	15900786	15901964	876	-	C29F3.5	1	169	13	179	1.63e-106	94.083	10.024	169	No
g3506	15909169	15910392	1663	+	C29F3.7b	1	331	64	394	0	92.749	1.07359	332	No
g3513	15924711	15925896	1313	+	C29F3.1	1	260	497	755	1.67e-178	95.385	1.0876	260	No
g3516	15976012	15976935	1344	+	R08H2.1	1	277	1	277	0	96.751	93.7582	277	No
g3520	15984444	15986110	2132	-	T06E6.1	1	429	1	431	0	97.448	544.603	429	No
g3521	15986865	15988221	1949	+	T06E6.2a	1	385	1	385	0	100	6020.36	385	No
g3528	16010479	16011652	1313	+	T06E6.10	12	249	12	249	3.13e-161	93.697	9.25489	249	No
g3529	16014102	16014749	1126	-	T06E6.13	1	215	170	382	1.01e-130	84.651	1.13939	216	No
g3533	21545273	21548554	341	-	F48F5.6a	1	66	38	103	9.26e-44	96.97	44.0392	66	No
g3537	16067351	16072021	4008	+	T23F1.7b	1	799	1	799	0	98.123	19.6846	799	No
g3543	16111374	16111836	333	+	C06B8.8	1	70	1	70	1.13e-44	100	38697.4	70	No
g3545	16117089	16118733	1440	+	F21A3.3	1	289	22	310	0	98.962	162.347	289	No
g3547	16128777	16130872	2282	-	F21A3.11	1	431	66	496	0	98.84	28.2406	431	No
g3548	16134630	16135843	1134	+	F21A3.4	1	239	1	239	3.18e-168	98.745	3.53981	239	No
g3549	16136104	16143609	2648	+	F21A3.5	1	500	1	500	0	95.8	31.8166	529	No
g3551	16161354	16163697	3234	+	F28F8.2	1	618	1	618	0	99.515	55.3265	618	No
g3552	16164382	16164654	473	+	F28F8.3	1	91	1	91	2.47e-62	100	545.97	91	No
g3554	16169413	16170510	1018	-	F28F8.5b	1	201	1	202	3.39e-148	99.01	420.416	201	No
g3555	16170800	16172000	1570	-	F28F8.6	1	317	1	317	0	96.53	516.786	317	No
g3556	16172739	16173468	857	-	F28F8.9b	1	177	14	190	8.3e-120	91.525	100.791	177	No
g3557	16174222	16177058	2470	-	F28F8.7a	13	476	1	464	0	90.086	34.7839	476	No
g3559	16180583	16181721	1570	-	B0391.14	1	121	1	122	1.7e-77	92.623	0.905379	309	No
g3562	16188365	16190199	1951	-	B0391.5	1	378	1	378	0	91.799	18.2963	378	No
g3563	16188795	16190199	1620	-	B0391.5	1	305	1	305	0	95.082	1.37611	313	No
g3578	16227745	16228612	494	-	C55A1.7	1	102	1	102	1.62e-66	93.137	1.43166	102	No
g3580	16233514	16235035	975	-	F53E4.1c	1	188	1	188	7.94e-138	95.745	8.57708	188	No
g3582	16248642	16249574	837	+	K06B4.4	5	173	1	152	1.67e-87	73.964	3.47734	173	No
g3598	16305584	16307440	1809	-	K06B4.11	1	364	1	364	0	96.154	43.5964	364	No
g3600	16311207	16313736	2051	+	K06B4.12	1	417	142	558	0	99.52	9.69553	417	No
g3603	16321028	16323156	2097	-	Y6E2A.5	1	434	12	445	0	79.263	0.933957	436	Yes but no phenotype
g3608	16335388	16336417	1219	-	Y6E2A.10	1	253	1	253	0	95.652	37.6332	253	No
g3627	16375797	16380884	3104	-	F57A10.3	1	666	1	666	0	99.7	29.8706	666	No
g3628	16381427	16381921	695	+	F57A10.2	1	132	28	152	3.66e-68	76.515	17.9311	133	Yes but no phenotype
g3630	16375797	16380884	3104	-	F57A10.3	1	666	1	666	0	99.7	333.893	666	No
g3631	16381299	16381921	815	+	F57A10.2	1	159	1	152	1.35e-83	77.358	16.6636	160	Yes but no phenotype
g3632	16382544	16383340	983	+	F57A10.4	1	206	1	206	6.49e-134	88.835	251.444	206	No
g3634	16382907	16383340	570	+	F57A10.4	1	114	93	206	1.26e-68	85.088	13.5748	114	No
g3647	16415676	16416704	1546	-	F54B8.3	1	303	7	309	0	89.439	1.23051	303	No
g3648	16417931	16418288	497	+	F54B8.4b	1	96	9	104	1.33e-66	97.917	7.65653	96	No
g3649	16415676	16416704	1546	-	F54B8.3	1	303	7	309	0	89.439	1.9073	303	No
g3650	16417931	16418288	497	+	F54B8.4b	1	96	9	104	1.33e-66	97.917	20.458	96	No
g3653	16495950	16496578	905	+	C08E3.6	1	177	1	180	3.76e-66	52.778	19.844	177	Yes but no phenotype
g3656	16495950	16496488	738	+	C08E3.6	1	145	1	146	3.56e-54	53.425	0.716727	147	Yes but no phenotype
g3658	16504875	16505294	647	+	T06C12.4	1	122	244	369	1.96e-25	46.032	1.09786	122	Yes but no phenotype
g3659	16508865	16510934	2049	-	T06C12.6	1	414	1	414	0	99.758	31.9063	414	No
g3660	16511373	16512216	971	-	T06C12.7	1	191	226	416	1.63e-139	99.476	2.33681	191	No
g3663	16511373	16513585	2109	-	T06C12.7	1	416	1	416	0	99.279	29.7592	416	No
g3668	16528811	16531027	2009	-	T06C12.13b	1	409	1	409	0	96.822	1.77179	409	No
g3679	16553504	16554749	1341	+	F35E8.11	1	277	1	277	0	95.307	11.4377	277	No
g3682	16558626	16560304	2685	-	T05G11.1a	1	499	1	504	0	79.365	15.7258	499	No
g3694	16621374	16623424	2053	+	F36G9.3a	1	433	1	433	0	98.152	63.0241	433	No
g3702	16657062	16659088	2599	+	F36G9.12	1	509	211	719	0	98.035	8.25354	509	No
g3707	16669544	16670348	1129	+	C06C6.7	5	237	1	260	1.19e-129	76.538	6.70371	237	No
g3708	16668377	16669185	1075	+	C06C6.7	1	72	766	837	2.12e-30	76.389	4.11145	223	No
g3710	16660804	16664088	4578	+	F36G9.13	1	853	1	852	0	90.749	38.8176	920	No
g3712	16671495	16672474	1458	+	C06C6.7	1	295	642	932	1.98e-172	88.136	5.18075	295	No
g3716	16675311	16677167	1769	-	C06C6.5a	1	354	1	359	1.79e-168	64.624	3.17306	354	Yes but no phenotype
g3726	16702715	16703450	1150	+	T10C6.5	1	230	1	230	9.7e-170	99.565	1476.12	230	No
g3727	16703698	16706545	2337	+	T10C6.6a	1	456	1	456	0	99.561	880.315	456	No
g3729	16716540	16718112	2021	+	T10C6.10a	1	383	1	383	0	97.389	328.195	383	No
g3730	16719270	16719638	612	-	T10C6.11	1	123	1	123	8.61e-87	100	1.90607	123	No
g3734	16719270	16719638	612	-	T10C6.11	1	123	1	123	8.61e-87	100	43.4182	123	No
g3736	16721383	16721790	674	-	ZK131.7	1	136	1	136	1.54e-96	100	23.9338	136	No
g3737	16722027	16722335	527	+	ZK131.8	1	103	1	103	4.17e-69	100	19.9608	103	No
g3739	16721383	16721790	674	-	ZK131.7	1	136	1	136	1.54e-96	100	14.4627	136	No
g3743	16729854	16731765	2126	+	F14H3.2	1	434	1	434	0	95.853	10.1442	434	No
g3744	16734104	16735437	1356	-	F14H3.3	1	273	1	273	2.45e-165	84.249	31.759	273	No
g3745	16735941	16736877	1146	-	F14H3.4	1	235	1	232	1.66e-123	86.809	255.179	235	No
g3746	16738113	16739057	1079	-	F14H3.5	1	224	1	224	1.3e-154	94.196	106.297	224	No
g3748	16744297	16744828	812	-	T23D5.3	1	153	47	196	1.07e-19	40.909	0.963465	160	Yes but no phenotype
g3751	16754320	16756316	2512	+	F14H3.10	1	499	1	499	0	94.589	6.71781	499	No
g3752	16763065	16764208	695	-	F14H3.12	1	142	1	142	2.08e-105	100	55.9852	142	No
g3754	16783066	16785566	1626	+	F22B8.7	1	328	12	339	0	99.085	2.54675	328	No
g3757	16792345	16794291	1985	+	F22B8.6a	1	392	1	392	0	99.235	12.6754	392	No
g3762	16798297	16799388	1898	+	DY3.4a	96	178	433	500	0.47	28.916	1.69963	364	Yes but no phenotype
g3764	16809159	16809783	821	+	F44G3.6	1	167	1	167	6.06e-120	98.204	461.867	167	No
g3766	16820832	16823728	3514	-	F44G3.7	1	688	1	705	0	88.81	24.9809	688	No
g3768	16826021	16826917	742	-	F44G3.10	1	159	1	159	2.03e-55	52.201	1.00999	159	Yes but no phenotype
g3771	16831008	16831774	790	-	F10A3.1	1	161	1	161	8.33e-91	93.168	2.13383	161	No
g3772	16841586	16844368	2749	+	F10A3.4	16	569	16	569	0	92.072	41.4273	569	No
g3789	16917860	16920318	2627	+	F11A5.9	1	519	1	519	0	99.422	87.3476	519	No
g3793	16933306	16935709	2421	-	F21H7.2	1	506	1	508	0	96.654	30.8747	506	No
g3794	16937240	16938102	1013	-	F21H7.1	1	199	20	218	1.28e-137	92.965	38.232	199	No
g3797	16943984	16945066	1473	+	F21H7.5	1	304	1	306	4.62e-146	86.971	550.415	304	No
g3812	17024960	17028085	3621	+	C31A11.5	1	705	1	705	0	98.723	3.47896	705	No
g3821	17055969	17057779	1339	+	F57G8.5	1	269	1	269	0	96.654	4.49673	290	No
g3825	17082993	17087097	2356	+	W08G11.3c	1	512	1	512	0	97.656	279.834	512	No
g3826	17091080	17092441	1625	-	F13A7.1	1	331	1	340	1.38e-161	92.647	365.913	331	No
g3827	17095777	17096452	1069	-	F13A7.7	1	208	151	358	5.96e-132	92.788	1.52735	208	No
g3830	17102671	17103246	973	-	Y105C5B.13	1	161	1	159	4.58e-70	65.839	430.237	192	Yes but no phenotype
g3831	17104387	17105690	1288	+	F13A7.10	1	254	1	254	1.17e-172	92.126	2.60004	254	No
g3833	17107445	17108355	1137	-	F13A7.11	1	219	1	197	1.28e-129	81.735	3.54437	219	No
g3866	17250708	17254026	2205	+	F36D3.1	1	436	1	436	0	99.541	263.87	436	No
g3871	17268288	17269322	1367	-	F36D3.4	1	285	1	285	0	99.649	352.043	285	No
g3873	17279321	17280559	1852	+	F36D3.16	1	353	1	353	0	100	31.9775	353	No
g3876	17283281	17284304	1772	-	F36D3.9	1	326	1	326	0	97.239	1.55697	326	No
g3878	17288927	17297707	4026	+	Y32B12B.2a	1	808	1	812	0	94.458	344.516	808	No
g3879	17296222	17297707	455	+	Y32B12B.2b	16	89	209	282	9.43e-21	95.946	3.07354	89	No
g3880	17301083	17306789	5634	+	Y32B12B.4a	1	1101	1	1098	0	82.42	2.04381	1101	No
g3884	17329502	17330176	773	-	T03E6.3	1	151	192	342	4.24e-98	91.391	2.95742	151	No
g3886	17363361	17365766	1782	-	T03E6.7a	1	337	1	337	0	100	14393.5	337	No
g3920	17459236	17459753	328	-	F14F8.8	1	71	1	73	2.04e-39	94.521	22.994	71	No
g3928	17507728	17509325	1719	-	Y70C5C.6	1	342	1	342	0	98.246	10.969	342	No
g3929	17513788	17514998	1516	+	T25E12.12	1	297	1	294	4.47e-174	80.471	1.97698	298	No
g3932	17540181	17540432	448	+	Y102A5B.3	1	84	263	346	3.1e-46	88.095	1.51881	84	No
g3936	17688459	17690582	2172	-	F49A5.7	1	434	1	411	0	84.101	1.02088	434	No
g3946	17657791	17659948	2311	+	M01B2.6	1	449	1	448	0	62.168	2.20675	451	Yes but no phenotype
g3947	17654624	17656877	1797	-	T25E12.8	3	338	6	363	9.81e-124	54.545	0.860003	341	Yes but no phenotype
g3948	17652609	17654228	1814	+	T20B3.12	1	352	1	367	1.95e-146	57.724	2.50129	352	Yes but no phenotype
g3958	17589683	17592893	2693	+	T25E12.4b	1	535	1	535	0	100	29.9364	535	No
g3959	17594353	17597655	3143	+	W06H3.1	1	654	1	654	0	99.541	778.991	654	No
g3961	17600306	17606785	3418	+	W06H3.3a	1	672	1	672	0	100	1043.35	672	No
g3962	17607850	17619001	6183	+	Y102A5A.1	1	1276	1	1274	0	99.53	540.48	1276	No
g3963	17620497	17625480	2973	+	T20B3.1a	1	608	1	608	0	99.671	87.0899	608	No
g3967	17638698	17640018	1239	-	T20B3.2	1	260	1	260	0	99.231	127.177	260	No
g3973	17542439	17544013	1878	+	T20B3.16	1	358	1	360	0	83.333	1.50584	358	No
g3980	17623136	17625480	963	+	T20B3.1a	1	199	410	608	6.3e-147	100	1.17778	199	No
g3984	17638698	17640018	1239	-	T20B3.2	1	260	1	260	0	99.231	427.544	260	No
g3999	17532888	17534246	1807	-	F49A5.5a	1	355	52	402	0	81.972	1.22357	355	No
g4000	17661678	17662247	724	+	F49A5.4a	1	137	240	373	2.2e-59	63.504	0.767604	137	Yes but no phenotype
g4006	17688459	17690582	2172	-	F49A5.7	1	434	1	411	0	84.101	1.38387	434	No
g4008	17693271	17693536	348	+	Y22D7AR.6	15	63	178	226	0.28	32.653	11.7739	73	No
g4011	17654624	17656877	1797	-	T25E12.8	3	338	6	363	9.81e-124	54.545	0.904992	341	Yes but no phenotype
g4015	17710836	17711096	364	+	F09C6.12	1	72	1	72	3.43e-45	94.444	1.30594	72	No
g4018	17718425	17719037	835	-	F20D6.4b	4	170	204	366	2.25e-50	49.704	2.38091	170	Yes but no phenotype
g4025	17735671	17736198	953	-	F46F5.8	126	164	12	50	3.38e-06	48.718	0.620716	176	Yes but no phenotype
g4032	17766249	17770603	1642	-	Y102A5C.18	1	341	1	342	0	99.415	85.5024	341	No
g4033	17766249	17770603	1642	-	Y102A5C.18	1	341	1	342	0	99.415	622.782	341	No
g4034	17771775	17773548	1495	+	Y102A5C.19	1	301	1	301	0	94.02	26.1386	301	No
g4105	18118187	18119031	1068	-	T05E12.7a	1	204	1	204	5.78e-149	99.02	5.89033	205	No
g4105	17937198	17938042	1068	+	T05E12.7a	1	204	1	204	5.78e-149	99.02	5.89033	205	No
g4105	18124515	18125359	1068	+	T05E12.7a	1	204	1	204	5.78e-149	99.02	5.89033	205	No
g4106	18115980	18116952	1503	-	ZK218.1	34	235	1	202	1.18e-145	100	9.81032	293	No
g4106	18126594	18127566	1503	+	ZK218.1	34	235	1	202	1.18e-145	100	9.81032	293	No
g4109	18115980	18116952	1503	-	ZK218.1	34	235	1	202	1.18e-145	100	10.5401	293	No
g4109	18126594	18127566	1503	+	ZK218.1	34	235	1	202	1.18e-145	100	10.5401	293	No
g4110	18130078	18130913	1337	-	ZK218.3	1	247	1	247	8.18e-179	99.19	35.4154	247	No
g4114	18145639	18145845	357	+	M03A8.2	18	57	2210	2249	7.9	30	1.32384	69	No
g4115	18146288	18146518	402	-	F10G8.3	15	44	306	335	1	43.333	3.13782	77	No
g4118	18118187	18119031	1068	-	T05E12.7a	1	204	1	204	5.78e-149	99.02	4.81149	205	No
g4118	17937198	17938042	1068	+	T05E12.7a	1	204	1	204	5.78e-149	99.02	4.81149	205	No
g4118	18124515	18125359	1068	+	T05E12.7a	1	204	1	204	5.78e-149	99.02	4.81149	205	No
g4119	17939376	17940204	1303	+	ZK218.1	1	245	1	245	2.82e-178	99.184	4.66251	245	No
g4121	17955656	17956213	989	+	C27A12.7a	81	115	451	486	4.9	38.889	16.0703	186	Yes but no phenotype
g4129	18137219	18138089	1372	+	ZK218.7	1	259	1	259	0	99.614	10.8191	259	No
g4131	17971053	17971283	403	-	F10G8.3	15	44	306	335	1.1	43.333	1.66662	77	No
g4133	18149763	18152071	2176	-	K08H10.7	294	427	886	1019	4.22e-62	73.881	2.47875	428	Yes but no phenotype
g4224	18374424	18376142	1782	+	F31E9.3	1	352	1	352	0	90.909	18.9895	352	No
g4227	18365271	18366717	1480	-	C18D4.6a	1	296	1	298	0	88.158	18.0684	296	No
g4230	18403464	18405004	1642	-	F31E9.4	1	344	1	344	0	94.477	0.792199	344	No
g4230	18396180	18397720	1642	-	F31E9.4	1	344	1	344	0	94.477	0.792199	344	No
g4230	18388896	18390436	1642	-	F31E9.4	1	344	1	344	0	94.477	0.792199	344	No
g4230	18378429	18379945	1642	-	F31E9.4	1	344	1	344	0	94.477	0.792199	344	No
g4231	18374796	18376142	1633	+	F31E9.3	1	316	37	352	0	92.089	4.13055	316	No
g4233	18403464	18404193	1158	-	F31E9.4	1	225	120	344	1.47e-155	92	2.07199	225	No
g4233	18396180	18396909	1158	-	F31E9.4	1	225	120	344	1.47e-155	92	2.07199	225	No
g4233	18388896	18389625	1158	-	F31E9.4	1	225	120	344	1.47e-155	92	2.07199	225	No
g4233	18385689	18386418	1158	-	F31E9.4	1	225	120	344	1.47e-155	92	2.07199	225	No
g4233	18378429	18379158	1158	-	F31E9.4	1	225	120	344	1.47e-155	92	2.07199	225	No
g4235	18403464	18404193	1158	-	F31E9.4	1	225	120	344	1.47e-155	92	3.39389	225	No
g4235	18396180	18396909	1158	-	F31E9.4	1	225	120	344	1.47e-155	92	3.39389	225	No
g4235	18388896	18389625	1158	-	F31E9.4	1	225	120	344	1.47e-155	92	3.39389	225	No
g4235	18385689	18386418	1158	-	F31E9.4	1	225	120	344	1.47e-155	92	3.39389	225	No
g4235	18378429	18379158	1158	-	F31E9.4	1	225	120	344	1.47e-155	92	3.39389	225	No
g4237	18403464	18405004	1760	-	F31E9.4	1	344	1	344	0	92.442	2.68222	344	No
g4237	18396180	18397720	1760	-	F31E9.4	1	344	1	344	0	92.442	2.68222	344	No
g4237	18388896	18390436	1760	-	F31E9.4	1	344	1	344	0	92.442	2.68222	344	No
g4237	18378429	18379945	1760	-	F31E9.4	1	344	1	344	0	92.442	2.68222	344	No
g4253	18431637	18432527	1566	+	Y20C6A.2	1	297	29	325	0	92.929	3.98608	297	No
g4254	18433585	18434440	1253	+	Y6G8.3	1	244	1	244	3.26e-168	96.311	183.278	244	No
g4261	18433766	18434440	1082	+	Y6G8.3	1	209	36	244	1.55e-139	95.694	3.31667	209	No
g4269	19008267	19009059	1132	-	C16A11.6	5	231	1	228	1.95e-105	67.249	8.15625	231	Yes but no phenotype
g4274	18485663	18486873	1587	-	F59A1.7	1	319	1	319	0	88.401	54.5473	319	No
g4275	18488872	18489297	819	+	F59A1.10	1	142	1	142	1.16e-106	99.296	49.0172	142	No
g4276	18482572	18483396	1061	-	Y59A8B.11b	15	206	20	210	3.43e-65	54.167	2.91761	206	Yes but no phenotype
g4277	18483959	18485208	1696	-	Y59A8B.11a	20	332	1	295	3.16e-127	61.661	43.4485	334	Yes but no phenotype
g4278	18482193	18483396	1617	-	Y59A8B.11b	15	317	20	321	2.53e-119	57.756	7.33682	317	Yes but no phenotype
g4281	18493768	18494325	940	+	F59A1.10	1	186	160	345	1.86e-131	98.925	3.79634	186	No
g4283	18494467	18495386	681	-	F59A1.11b	1	144	178	321	5.18e-98	97.917	1.04501	144	No
g4289	18518747	18522133	2586	-	F59A1.15	1	537	1	537	0	97.765	4.4283	537	No
g4292	18525576	18528451	2060	-	F59A1.13	1	421	74	494	0	95.487	1.49815	421	No
g4295	18540828	18542058	1888	+	Y26G10.6	1	56	1	53	3.04e-14	62.5	0.746233	383	Yes but no phenotype
g4298	18561799	18565151	2039	-	W06D12.5	1	416	202	617	0	99.76	8.65537	416	No
g4299	18563635	18566952	1395	-	W06D12.5	1	284	1	285	0	97.544	7.76812	284	No
g4300	18571726	18574961	1572	+	W06D12.4	1	316	46	358	0	97.152	17.5807	316	No
g4301	18578788	18580904	1124	+	W06D12.3	1	215	1	215	6.9e-158	98.605	39.0233	215	No
g4306	18616373	18617516	906	-	R12G8.1	1	164	1	164	9.07e-122	100	3.09373	164	No
g4307	18624132	18629201	2951	+	C47A10.1	1	606	1	606	0	100	1.88767	606	No
g4309	18630445	18632838	2157	+	C47A10.1	1	432	862	1294	0	99.769	1.73321	432	No
g4310	18633661	18634967	1390	+	C47A10.2	1	273	42	314	0	99.634	1.30541	273	No
g4324	18717238	18727543	3269	-	Y59A8A.3	1	676	1	676	0	100	1658.76	676	No
g4326	18733685	18744210	3035	-	Y59A8A.1	1	603	1	601	0	98.841	444.782	603	No
g4327	18745125	18748024	1637	+	Y59A8A.2	1	308	13	320	0	98.052	1.80574	308	No
g4328	18737369	18744210	1638	-	Y59A8A.1	1	322	1	323	0	99.381	27.1356	322	No
g4329	18745035	18749210	2679	+	Y59A8A.2	1	520	1	520	0	98.846	15.2248	520	No
g4332	18751747	18751983	388	-	C06H5.6b	1	79	328	406	3.05e-49	100	5.20679	79	No
g4333	18751747	18755882	1985	-	C06H5.6a	1	407	150	556	0	100	9.2943	407	No
g4334	18759492	18761115	712	-	C06H5.6a	1	148	1	148	2.36e-106	100	6.53836	148	No
g4339	18766918	18768189	1881	-	C06H5.1	1	380	1	379	0	80	31.2514	380	Yes but no phenotype
g4341	18771649	18773592	1897	+	C06H5.2	1	382	1	382	0	98.429	6.75783	382	No
g4342	18780744	18787467	1964	+	C06H5.7	1	396	1	396	0	100	147.345	396	No
g4343	18790919	18793519	1370	+	C06H5.8a	1	263	1	263	0	97.719	11.1772	263	No
g4344	18794031	18796197	705	+	E01B7.2	1	144	68	211	1.69e-101	98.611	90.6679	144	No
g4346	18801586	18808076	2156	+	E01B7.1	1	440	372	811	0	99.091	1.21207	440	No
g4350	18817832	18823996	6556	-	Y59A8B.1a	1	1262	1	1266	0	93.198	21.9039	1262	No
g4359	18862049	18869898	1921	+	Y59A8B.21a	1	393	68	460	0	99.491	5.12901	393	No
g4361	18871155	18874172	859	-	Y59A8B.20	1	162	1	162	2.17e-120	100	52.8345	162	No
g4378	18918881	18922330	890	+	Y59A8B.6	1	177	792	968	2.57e-123	99.435	12.9107	177	No
g4379	18924124	18932850	1607	+	Y59A8B.7	1	319	1	316	0	99.06	322.439	319	No
g4380	18934310	18937482	1174	-	Y59A8B.8	1	250	50	299	0	99.6	40.8433	250	No
g4382	18934310	18938289	1402	-	Y59A8B.8	1	299	1	299	0	99.666	229.737	299	No
g4383	18942270	18949168	2103	-	Y59A8B.10d	1	413	5	417	0	100	597.404	413	No
g4384	18953529	18954513	1511	-	Y59A8B.11a	1	297	1	297	0	98.99	7.03522	297	No
g4385	18956888	18957287	612	-	Y59A8B.12	1	118	1	118	3.58e-87	100	297.716	118	No
g4386	18958202	18966538	2150	+	Y59A8B.13b	1	426	1	426	0	99.765	121.842	426	No
g4388	18997905	18998543	901	+	Y37H2A.5a	1	179	46	224	3.42e-128	99.441	26.2293	179	No
g4391	18956888	18957287	612	-	Y59A8B.12	1	118	1	118	3.58e-87	100	585.476	118	No
g4398	18996026	18997212	1587	+	Y37H2A.4	1	317	1	317	0	99.054	49.2466	317	No
g4400	18483959	18485250	1767	-	Y59A8B.11a	34	346	1	295	3.24e-127	61.661	72.0338	348	No
g4401	18482193	18483396	1617	-	Y59A8B.11b	15	317	20	321	2.53e-119	57.756	6.49647	317	Yes but no phenotype
g4408	19005932	19007321	1640	+	Y37H2A.7	2	282	1	282	6.3e-144	71.631	45.9035	322	No
g4410	19002670	19003869	1554	-	Y37H2A.7	1	282	1	282	0	98.936	66.6565	305	No
g4412	19008267	19009059	1132	-	C16A11.6	5	231	1	228	1.95e-105	67.249	86.5133	231	Yes but no phenotype
g4430	19082340	19085641	3018	-	C31G12.4b	36	573	1	547	0	65.133	0.720172	589	No
g4441	19161527	19163296	1288	-	F16H6.10	1	263	8	270	4.23e-176	91.255	83.6739	263	No
g4442	19149908	19150366	779	+	K02F6.1	1	153	631	783	1.55e-90	94.771	3.59771	153	No
g4447	19181795	19182896	1545	-	R10E8.1a	1	312	1	312	0	90.385	0.898518	312	No
g4466	20043014	20045875	1572	+	F31E8.5	1	293	183	466	3.91e-22	28.618	30.799	308	Yes but no phenotype
g4468	19266132	19266878	464	-	C08E8.10	1	93	1	93	1.8e-63	100	14.7208	93	No
g4469	19277261	19277553	383	+	C08E8.3	1	78	1	78	9.28e-54	100	3.83207	78	No
g4471	19271816	19272165	419	-	H06I04.4a	1	78	76	155	0.002	44.318	0.860724	83	No
g4472	19277258	19277553	388	+	C08E8.3	2	79	1	78	1.05e-53	100	10.5425	79	No
g4473	19280465	19280863	456	-	Y106G6A.2a	46	76	172	209	3.7	39.474	5.95223	103	Yes but no phenotype
g4474	19281047	19283428	3073	-	F25G6.1	1	548	1	549	2e-130	35.986	2.98055	628	Yes but no phenotype
g4478	19295648	19297924	550	-	C08E8.1	1	102	1	102	1.23e-70	96.078	4.49	102	No
g4479	19307218	19308470	805	+	C08E8.4	1	165	45	209	3.64e-124	99.394	26.0245	165	No
g4481	19331420	19332138	430	+	Y51A2B.5	1	81	108	188	2.76e-54	95.062	21.5629	81	No
g4482	19330232	19331557	797	+	Y51A2B.5	1	158	1	158	1.31e-102	92.405	49.6286	158	No
g4484	19339119	19339682	335	-	Y51A2B.16	1	68	1	68	5.06e-43	92.647	5.59331	68	No
g4487	19351399	19353153	1487	-	ZK262.2	1	288	66	353	0	100	2.63904	288	No
g4488	19355269	19357913	1610	+	ZK262.3	1	316	38	353	0	98.734	6.73252	316	No
g4489	19355269	19357913	1610	+	ZK262.3	1	316	38	353	0	98.734	8.6559	316	No
g4494	19655003	19656037	1685	+	F52C6.11	181	217	176	210	4.3	35.135	28.4706	329	Yes but no phenotype
g4501	19351399	19353626	1621	-	ZK262.2	1	316	38	353	0	100	1.91048	316	No
g4506	19379184	19381657	1552	+	ZK228.4b	1	309	1	309	0	95.469	122.04	309	No
g4512	19428762	19432821	1686	-	Y51A2D.18	1	346	205	550	0	98.555	2.30882	346	No
g4520	19489232	19495627	3049	+	Y51A2D.4	1	606	1	606	0	99.67	19.0131	606	No
g4521	19497135	19501894	3133	+	Y51A2D.5	1	613	1	613	0	99.674	35.1782	613	No
g4528	19528534	19529615	698	-	Y51A2D.9a	1	141	1	141	6.94e-102	100	509.688	141	No
g4529	19529846	19530936	701	+	Y51A2D.10a	1	141	1	141	2.58e-99	97.872	189.519	141	No
g4533	19529846	19530936	701	+	Y51A2D.10a	1	141	1	141	2.58e-99	97.872	584.405	141	No
g4534	19528534	19529615	698	-	Y51A2D.9a	1	141	1	141	6.94e-102	100	479.813	141	No
g4535	19531791	19534011	714	-	Y51A2D.11	1	144	1	144	2.28e-102	98.611	69.3992	144	No
g4536	19545460	19546808	654	+	Y51A2D.21	1	124	1	124	8.78e-91	99.194	144.068	124	No
g4537	19547020	19551493	2421	-	Y51A2D.13a	1	485	3	487	0	98.144	323.196	485	No
g4538	19556425	19556651	289	+	Y51A2D.14	4	57	1	54	4.82e-32	98.148	1280.44	57	No
g4539	19567904	19569113	488	+	Y51A2D.15b	1	100	1	100	1.94e-61	91	4.61372	100	No
g4545	19593200	19595961	1507	+	Y51A2D.17	1	308	81	389	0	98.387	18.0654	308	No
g4547	19615161	19616417	1886	+	Y69H2.14	1	338	1	338	0	99.408	7800.6	338	No
g4557	19657599	19661521	2359	-	Y69H2.3e	1	447	1	447	0	97.763	18.3974	447	No
g4559	19669036	19670918	2165	+	Y69H2.10a	1	405	67	471	0	96.79	0.852029	405	No
g4560	19669183	19671337	2450	+	Y69H2.10a	1	457	116	572	0	97.155	0.631662	457	No
g4561	19674472	19675343	1224	+	Y69H2.10c	1	212	196	407	3.59e-133	90.566	0.945619	212	No
g4562	19677619	19681215	1434	-	Y69H2.6	1	292	1	292	0	97.603	32.4151	292	No
g4565	19677619	19681215	1434	-	Y69H2.6	1	292	1	292	0	97.603	20.2447	292	No
g4570	19714578	19714762	215	-	C14C6.5b	2	40	62	102	1.45e-08	53.659	0.816172	41	No
g4571	20081232	20084527	2058	+	Y39B6A.24	1	391	1	391	0	94.373	9.83931	391	No
g4589	19815647	19816006	616	+	Y17D7B.1a	1	120	278	397	8.6e-83	98.333	1.28912	120	No
g4590	19816962	19820858	2092	-	C54E10.5	1	410	10	419	0	96.585	1.77085	410	No
g4591	19809123	19811514	1375	+	Y17D7B.1a	1	271	1	271	0	87.823	5.77439	271	No
g4593	19830325	19830884	500	-	C54E10.6	1	104	1	112	1.76e-56	82.143	28.237	104	No
g4599	19489367	19492554	1749	+	Y51A2D.4	1	350	50	399	0	99.429	1.09093	350	No
g4601	19856604	19861632	2011	+	Y17D7A.3b	3	400	1	398	0	99.497	1.53916	400	No
g4611	19867545	19870225	995	+	Y17D7A.1	1	189	226	414	1.57e-138	97.884	0.897362	189	No
g4614	19870985	19878121	2064	-	Y80D3A.1	1	404	1	409	0	97.066	948.159	404	No
g4618	19894822	19896566	1227	+	Y80D3A.3	3	233	2	234	1.07e-163	95.726	4.85006	233	No
g4623	19915610	19917107	913	-	Y80D3A.2a	1	183	1	183	7.89e-122	97.268	4.82847	183	No
g4624	19930607	19930841	245	+	B0207.4	1	44	260	301	2.47e-06	47.727	1.89252	53	No
g4625	19934851	19937174	465	+	Y80D3A.10	1	93	1	92	6.18e-62	96.774	33.6401	93	No
g4626	19943674	19950004	2634	+	Y80D3A.5	1	510	1	510	0	99.412	9.06797	512	No
g4636	20841620	20843916	3661	-	M162.7	1	735	1	735	0	98.367	14.8207	735	No
g4643	19987931	19989404	329	-	Y39B6A.42	1	67	36	105	4.78e-41	94.286	965.653	67	No
g4644	20011884	20015508	1633	+	Y39B6A.39a	1	318	47	365	0	95.312	80.0842	318	No
g4645	20016627	20017800	959	-	Y39B6A.38	1	196	213	410	2.61e-133	97.98	9.97965	196	No
g4646	20013943	20015508	437	+	Y39B6A.39b	1	88	62	151	3.14e-54	90	10.1207	88	No
g4647	20016627	20019549	1620	-	Y39B6A.38	1	330	78	410	0	98.198	13.8633	330	No
g4648	20025313	20026778	1064	+	Y39B6A.36	1	211	1	211	1.16e-156	99.052	98.3136	211	No
g4649	20026650	20028618	483	+	Y39B6A.36	1	95	169	263	5.15e-67	100	11.8927	95	No
g4650	20028963	20031802	1587	+	Y39B6A.35	1	310	64	373	0	96.774	250.64	310	No
g4651	20032018	20032996	706	+	Y39B6A.34a	1	142	1	142	1.01e-100	98.592	311.338	142	No
g4652	20033171	20038068	2160	+	Y39B6A.33	1	435	1	438	0	93.182	681.561	435	No
g4653	20040438	20045875	2657	+	F31E8.5	77	511	35	466	5.81e-33	27.549	193.868	526	Yes but no phenotype
g4663	20052084	20057807	1558	-	Y39B6A.19a	1	312	8	319	0	99.359	5.82892	312	No
g4664	20068336	20069523	2083	+	Y39B6A.20	1	396	1	396	0	97.222	4746.53	396	No
g4666	20075687	20077612	1663	+	Y39B6A.22	14	315	91	390	0	95.364	0.859546	315	No
g4668	20081232	20084527	2058	+	Y39B6A.24	1	391	1	391	0	94.373	2.21693	391	No
g4674	20081649	20084527	1331	+	Y39B6A.24	1	252	140	391	0	96.429	2.22502	252	No
g4682	20068336	20069523	2083	+	Y39B6A.20	1	396	1	396	0	97.222	23633.9	396	No
g4683	20052084	20057828	1594	-	Y39B6A.19a	1	319	1	319	0	99.373	6.24683	319	No
g4684	20051111	20051476	641	+	Y39B6A.30	1	122	1287	1408	1.57e-57	72.131	1.92942	122	Yes but no phenotype
g4689	20113754	20115392	1207	-	Y80D3A.8	1	247	1	247	3.77e-135	81.781	2.75629	247	No
g4690	20118636	20122841	1779	-	Y39B6A.17b	1	350	50	399	0	97.714	1.4145	350	No
g4691	20118636	20122841	1779	-	Y39B6A.17b	1	350	50	399	0	97.714	1.69864	350	No
g4692	20130230	20132900	905	+	Y39B6A.47a	1	182	1	182	2e-131	97.802	1.80293	182	No
g4693	20130230	20134630	1858	+	Y39B6A.47a	1	375	1	375	0	97.333	5.29364	375	No
g4696	20136507	20140368	1184	-	Y39B6A.16	1	241	59	283	2.33e-132	86.722	126.216	241	No
g4698	20137565	20140470	1221	-	Y39B6A.16	1	244	27	252	2.86e-130	85.246	1.45546	243	No
g4702	20157594	20158439	1014	-	Y39B6A.13	1	208	1	208	4.06e-138	92.308	13.3477	215	No
g4703	20158715	20162666	1779	-	Y39B6A.12b	1	372	1	380	0	95.276	272.683	372	No
g4707	20173404	20176036	1277	+	Y39B6A.9	1	230	1	230	2.62e-157	99.13	1.13072	230	No
g4709	20195001	20198928	1582	+	Y39B6A.6	3	323	1	321	0	97.819	6.09919	323	No
g4711	20243070	20243664	597	+	Y39B6A.3a	1	129	1	129	1.49e-93	100	15.9823	129	No
g4712	20239787	20242480	1316	-	Y39B6A.2a	1	265	1	265	0	99.623	3.1837	265	No
g4714	20243070	20243664	597	+	Y39B6A.3a	1	129	1	129	1.49e-93	100	109.361	129	No
g4715	20244866	20247290	4291	-	Y53H1C.2c	424	709	840	1159	1.32e-10	26.19	1221.57	739	Yes but no phenotype
g4716	20243070	20243664	597	+	Y39B6A.3a	1	129	1	129	1.49e-93	100	67.3156	129	No
g4717	20244866	20247290	4291	-	Y53H1C.2c	424	709	840	1159	1.32e-10	26.19	2954.91	739	Yes but no phenotype
g4718	20251346	20255670	2287	-	T26H2.9a	1	463	1	463	0	99.784	30.1975	463	No
g4728	20305515	20308276	1780	-	F21D9.2	6	366	6	338	0	91.136	3.72138	366	No
g4754	20397234	20399155	1151	-	C14B4.2	1	234	1543	1776	1.06e-158	99.145	2.23749	234	No
g4755	20397261	20413030	8716	-	C14B4.2	1	1767	1	1767	0	98.189	28.6559	1767	No
g4756	20471667	20475308	2516	+	Y43F8A.2	1	502	1	502	0	95.817	113.962	502	No
g4758	20471667	20475076	2273	+	Y43F8A.2	1	453	1	453	0	96.026	14.1859	453	No
g4759	20475101	20475308	202	+	Y43F8A.2	1	41	462	502	2.13e-21	92.683	0.702552	41	No
g4761	20484626	20489848	2322	-	Y43F8A.5	1	475	1	475	0	97.895	19.9957	475	No
g4764	20528793	20530163	909	+	Y43F8B.11	1	178	1	178	2.52e-127	97.191	41.7483	178	No
g4767	20539498	20539871	459	-	Y47D7A.7	8	66	51	108	0.27	32.203	3.046	94	No
g4767	20551025	20551398	459	+	Y47D7A.7	8	66	51	108	0.27	32.203	3.046	94	No
g4771	20551967	20554155	3468	+	Y47H9C.9	3	275	230	501	6.5e-33	31.673	1.16673	683	Yes but no phenotype
g4772	20554731	20555025	388	+	Y43F8B.9	1	58	23	80	2.01e-36	93.103	4.71813	78	No
g4783	20600439	20601926	1207	+	Y43F8B.3e	1	210	382	591	1.72e-145	99.048	1.20914	210	No
g4787	20612975	20613201	324	+	Y43F8B.3d	1	59	1600	1658	2e-35	96.61	3.02113	59	No
g4788	20615027	20617725	1196	-	Y43F8B.2b	1	244	1	244	5.15e-179	100	1207.77	244	No
g4789	20634268	20643277	1868	-	Y43F8B.1d	1	376	320	695	0	98.67	36.6439	388	No
g4790	20641820	20644369	1925	-	Y43F8B.1e	1	188	1	188	1.06e-57	98.936	85.4766	417	No
g4795	15643107	15643296	236	+	K03E6.5b	13	39	27	53	0.92	37.037	20.5821	47	No
g4796	15643821	15644033	304	+	Y53C12A.1	1	56	583	659	1.88e-06	40.26	67.4105	55	No
g4802	20695576	20699050	2128	+	B0399.1d	1	418	251	668	0	99.761	3.36923	418	No
g4805	20702652	20704510	1118	+	Y43F8C.20	1	195	1	193	3.55e-89	97.449	29.5098	195	No
g4806	20706299	20707246	477	+	Y43F8C.2	1	90	1	90	2.62e-47	98.889	947.258	90	No
g4807	20707863	20714704	3140	-	Y43F8C.3	1	611	1	612	0	98.203	13.4447	611	No
g4810	20724592	20725570	1260	-	Y43F8C.5	1	241	1	245	2.75e-54	50	5.66211	241	Yes but no phenotype
g4811	20728239	20735122	1639	-	Y43F8C.6b	1	332	85	427	0	92.42	4.55401	332	No
g4812	20730120	20736173	1558	-	Y43F8C.6a	1	311	1	322	0	86.957	16.5579	311	No
g4813	20736851	20736934	142	-	Y43F8C.7	1	28	209	236	7.32e-13	96.429	22.2977	28	No
g4814	20736854	20740855	1149	-	Y43F8C.7	1	235	1	235	5.28e-178	98.298	576.159	235	No
g4815	20741065	20742694	817	+	Y43F8C.8	1	155	1	155	2.1e-98	96.129	117.98	172	No
g4816	20724592	20725570	1260	-	Y43F8C.5	1	241	1	245	2.75e-54	50	32.7866	241	Yes but no phenotype
g4817	20742479	20742694	358	+	K12D12.1	4	66	747	802	6.4	29.231	33.3642	72	No
g4819	20767466	20768430	488	+	Y43F8C.11	1	96	1	96	1.74e-68	96.875	108.309	96	No
g4820	20746383	20747845	714	-	Y43F8C.10b	1	138	19	156	1.28e-98	98.551	2.06602	138	No
g4822	20707863	20714704	3140	-	Y43F8C.3	1	611	1	612	0	98.203	56.3466	611	No
g4825	20741065	20742694	817	+	Y43F8C.8	1	155	1	155	2.1e-98	96.129	415.89	172	No
g4829	20784957	20799296	6991	-	Y43F8C.12	1	1408	107	1525	0	98.027	1.71806	1408	No
g4832	20780877	20783526	1689	+	Y43F8C.13	1	338	1	338	0	99.112	292.066	338	No
g4834	20773265	20780518	3527	-	Y43F8C.14	1	700	1	709	0	92.676	232.447	700	No
g4838	20827908	20828274	494	+	Y116F11A.6	1	103	1	103	5.83e-71	99.029	41.0995	103	No
g4840	19114978	19116284	1069	-	W04E12.7	1	222	1	222	1.47e-151	91.441	13.3389	222	No
g4841	19090677	19091138	424	-	C31G12.2	1	83	113	195	6.99e-52	93.976	1.79331	83	No
g4842	19088676	19089777	781	+	C31G12.1	1	161	39	199	1.08e-102	88.199	8.8855	161	No
g4843	19071845	19072575	974	+	W04E12.2	1	199	1	199	9.6e-132	89.95	87.8487	199	No
g4846	19060228	19063226	1766	+	W04E12.8	1	321	1	321	0	99.688	1075.15	321	No
g4847	19035558	19041445	2413	+	M162.5	1	486	1	487	0	95.483	20.5075	486	No
g4851	20841620	20843916	3661	-	M162.7	1	735	1	735	0	98.367	11.8456	735	No
g4852	19334192	19336458	3610	-	Y51A2B.6	1	719	18	734	0	78.363	6.93969	725	Yes but no phenotype
g4854	20882863	20883529	504	+	Y116F11B.1	1	96	1	97	6.07e-58	90.722	24.9283	96	No
g4857	20888653	20895810	5357	-	Y116F11B.3	1	1031	12	1042	0	99.903	58.6522	1031	No
g4860	21224771	21227650	1764	+	Y116F11B.6	1	357	1	355	0	92.997	3.39797	357	No
g4863	20928160	20930821	4137	+	Y48G1BM.6a	638	808	114	284	2.43e-111	97.661	30.2546	820	No
g4871	20948074	20950232	1240	-	Y116F11B.12b	1	241	8	248	8.56e-178	100	3.56324	241	No
g4872	20957819	20958691	1492	+	Y116F11B.14	18	291	1	274	0	98.905	77.7255	291	No
g4874	20975523	20978381	1279	+	Y60A3A.19b	1	255	1	255	0	99.608	507.951	255	No
g4875	20969570	20974954	1993	-	Y60A3A.12	3	422	1	420	0	100	53.3923	422	No
g4883	21003941	21007304	1901	+	Y60A3A.8	1	372	1	372	0	99.194	60.0558	372	No
g4885	21023749	21026089	1512	+	Y60A3A.7	1	293	83	375	0	99.659	1.48575	293	No
g4904	21067829	21076021	4283	-	Y60A3A.1	1	857	1	856	0	99.417	211.897	857	No
g4905	21083661	21085101	494	+	Y60A3A.21a	1	97	1	97	2.04e-66	100	301.927	97	No
g4907	21109262	21110881	744	+	Y113G7A.16	1	151	1	151	1.87e-108	99.338	2.35708	151	No
g4909	21124186	21128806	1598	-	Y113G7A.6a	1	325	67	391	0	99.692	2.6063	325	No
g4910	21112537	21117373	1493	-	Y113G7A.10	1	287	14	300	0	99.303	3.0034	287	No
g4914	21165839	21166105	457	-	Y113G7A.15b	1	89	1	89	7.48e-62	100	6.73585	89	No
g4916	21168375	21174685	2823	+	Y113G7A.3	1	553	195	747	0	99.638	61.4235	552	No
g4917	21172527	21174823	1340	+	Y113G7A.3	1	261	532	792	0	100	157.695	261	No
g4918	21177841	21180838	851	-	Y113G7A.4a	1	174	707	880	7.15e-117	99.425	2.79324	174	No
g4922	21208031	21210603	1008	-	Y113G7A.14	1	204	1	204	3.18e-151	99.02	19.5897	204	No
g4928	21248686	21249855	1590	+	Y113G7B.4	1	314	1	314	0	98.089	139.227	314	No
g4930	21255074	21256166	1556	+	Y113G7B.6	1	307	1	305	0	89.286	37.7958	313	No
g4931	21256563	21257338	782	-	Y113G7B.8	1	153	23	175	8.47e-98	88.235	1.44887	156	No
g4934	21269804	21271216	443	-	T10H10.1	41	73	1141	1173	2.3	33.333	5.03132	90	No
g4936	21284566	21284697	255	-	R10H10.6	12	28	40	56	4.5	41.176	9.63916	44	No
g4940	21315864	21318844	1029	-	Y113G7B.18b	1	201	467	667	1.24e-148	99.502	1.33201	201	No
g4945	21333907	21336266	1819	-	Y113G7B.17	1	348	1	348	0	98.851	4170.44	348	No
g4946	21336738	21341411	2247	+	Y113G7B.16	1	453	1	457	0	95.186	642.832	453	No
g4947	21339451	21341507	557	+	Y113G7B.16	1	114	376	489	1.16e-72	97.368	119.759	114	No
g4948	21344463	21345628	536	-	ZC15.8	1	109	1	109	1.03e-69	99.083	221.08	109	No
g4950	21339406	21341507	630	+	Y113G7B.16	1	129	361	489	1.15e-81	96.124	1.61251	129	No
g4953	21357150	21359101	1252	-	ZC15.6	1	230	1	228	3.96e-127	88.745	1.45403	235	No
g4954	21365837	21368436	1801	+	ZC15.10	165	360	1	196	1.35e-142	98.98	1.85905	360	No
g4958	21535613	21540925	7166	-	Y113G7C.1	1	1415	11	1453	0	50.7	40.9297	1455	No
g4978	21484966	21485478	353	+	F53H2.2	1	67	1	67	7.22e-35	97.015	66.8713	67	No
g4979	21487536	21496028	2535	-	F53H2.3b	20	500	1	485	0	91.075	7.09516	500	No
g4980	21489816	21495971	911	-	F53H2.3b	1	182	1	178	1.09e-89	89.189	0.789701	181	No
g4982	21512931	21518367	1335	+	F48F5.5	1	266	1	266	0	98.12	279.678	266	No
g4983	21535613	21540925	7166	-	Y113G7C.1	1	1415	11	1453	0	50.7	21.8654	1455	No
g4987	21548471	21548665	341	-	F48F5.6a	1	65	1	65	3.13e-44	98.462	24.6228	65	No
g4988	18591484	18593818	1865	-	Y17G7B.22	85	231	5	163	1.98e-14	30.435	7.81092	369	No
g4989	21575003	21580192	2393	+	R07E5.5	129	194	45	109	4.52e-12	45.455	10.5078	463	Yes with arrest phenotype
g4994	21605085	21606141	1338	+	B0250.1	1	260	1	260	0	100	35470.9	260	No
g4997	21605079	21606141	1350	+	B0250.1	3	262	1	260	0	100	8542.18	262	No
g4998	21606294	21610919	2300	-	B0250.9	1	457	1	457	0	98.249	9.25201	457	No
g5000	21622477	21625105	1120	+	B0250.5	1	234	1	234	1.56e-172	100	1382.38	234	No
g5001	21627966	21628160	335	+	B0250.5	1	65	235	299	2.27e-42	100	1272.18	65	No
g5002	21628578	21628838	411	-	Y38H6C.1a	1	90	1	90	5.44e-57	100	23771.9	90	No
g5008	21644015	21644893	858	+	Y38H6C.8	1	158	1	158	7.45e-119	100	0.713731	158	No
g5009	21645602	21647288	1728	-	Y38H6C.11	24	343	26	351	7.7e-78	40.491	24.5099	343	Yes but no phenotype
g5012	21653995	21655263	1526	+	Y38H6C.11	1	303	61	363	0	96.04	1.50237	303	No
g5016	21665846	21667105	903	-	Y38H6C.15	1	185	1	185	8.04e-125	97.297	19.0666	185	No
g5021	21686056	21686483	645	-	Y38H6C.23	1	122	1	122	8.94e-82	90.984	1.76029	122	No
g5022	21688580	21688997	685	-	Y38H6C.22	1	123	1	123	7.26e-85	95.122	10.8552	123	No
g5025	21711614	21712764	733	+	F26F2.7d	3	152	219	368	2.35e-104	98.667	5.81612	152	No
g5042	21771902	21773683	2020	+	F46B3.16	223	390	1	168	5.7e-116	93.452	19.7651	390	No
g5045	21798385	21799921	1553	+	W01F3.2	1	307	1	307	0	100	260.492	307	No
g5049	21826824	21827503	1076	-	F53F8.3	1	209	1	209	8.35e-158	100	263.498	209	No
g5051	21838514	21841992	1781	-	F53F8.5	1	369	1	368	0	99.458	928.504	369	No
g5052	21846717	21847785	541	+	F53F8.6a	25	112	1	88	4.61e-60	100	1.96228	112	No
g5055	21860446	21861703	1834	+	Y44A6C.2	1	354	1	354	0	99.153	4.19378	354	No
g5058	21871563	21872162	1038	+	F18E3.1	2	139	1	140	2.78e-43	49.286	0.986832	200	Yes but no phenotype
g5061	21891362	21897972	2522	+	F38A6.1a	1	506	1	506	0	99.802	11.4072	506	No
g5062	21903297	21908417	4337	-	F38A6.2a	1	891	1	891	0	99.663	23.5651	891	No
g5063	21910884	21912007	915	-	F38A6.5	1	184	1	184	1.31e-136	100	48.6008	184	No
g5065	21919609	21923148	3605	+	F38A6.3e	1	711	1	711	0	100	25.7349	711	No
g5067	21929307	21930674	1123	-	Y44A6D.3b	1	230	1	230	1.45e-171	100	89.9246	230	No
g5070	21939500	21941215	1934	-	Y44A6D.5	1	393	1	393	0	99.746	63.4841	393	No
g5071	21950318	21950573	349	+	Y44A6D.6	1	68	175	242	1.24e-44	100	2.76095	68	No
g5072	21954924	21957141	2945	-	T03D8.6b	1	578	66	643	0	99.827	16.0207	578	No
g5074	21966111	21967119	1086	-	T03D8.3	1	211	1	211	3.5e-160	100	335.694	211	No
g5076	21976295	21976911	758	+	T03D8.2	1	157	1	157	9.05e-116	100	643.779	157	No
g5077	21977083	21979686	1517	+	F31D4.1	1	312	1	312	0	99.679	323.347	312	No
g5078	21980355	21983735	2211	-	F31D4.2	1	450	1	450	0	99.778	600.681	450	No
g5079	21984387	21985771	2190	+	F31D4.3	1	431	1	431	0	100	3521.49	431	No
g5080	21985957	21988871	1987	-	F31D4.4	1	386	1	386	0	99.482	19.0827	386	No
g5081	21989836	21990098	368	-	F31D4.9	1	70	1	70	3.6e-50	100	2281	70	No
g5082	21992392	21996821	2511	+	F31D4.5b	1	519	1	519	0	100	0.747489	519	No
g5085	22006570	22008037	897	-	F31D4.8	1	180	1	180	8.21e-134	100	96.7754	180	No
g5088	22043729	22046884	2733	+	F25C8.4	1	550	1	550	0	100	27.2613	550	No
g5090	22055047	22062877	2442	+	Y44A6E.1a	1	504	1	504	0	100	31.2804	504	No
g5131	20017396	20021300	1503	-	Y39B6A.38	1	301	1	304	0	98.355	17.7929	301	No
g5132	20021811	20024344	1577	+	Y39B6A.37	1	305	1	314	0	89.172	187.13	305	No
g610	16783018	16785566	1701	+	F22B8.7	6	344	1	339	0	99.115	4.96826	344	No
g950	18343402	18343596	353	+	T26H10.2	1	65	14	78	2.96e-43	95.385	2.55773	65	No
g970	16547317	16547923	926	-	F35E8.8	1	180	30	209	3.1e-131	97.222	2.18027	180	No
g973	16547317	16548010	1078	-	F35E8.8	1	209	1	209	1.32e-154	97.608	0.979881	209	No

## Sheet: Figure 2
Figure 2D
XZ1516 zina-1 RNAi	N2 zina-1 RNAi	unk192 zina-1 RNAi	unk194 zina-1 RNAi	XZ1516 sept-1 RNAi	N2 sept-1 RNAi	unk194 sept-1	XZ1516 sept-2 RNAi	N2 sept-2 RNAi
90.4	0	0	91.43	0	0	0	0	0
87.5	0	0	85.07	0	0	0	0	0
75.6	0	0	78.26	0	0	0	0	0
94	0	0	72.22	0	0	0	0	0
80	0	0	75.61	0	0	0	0	0
88.2	0	0	58.93	0	0	0	0	0
98.9	0	0	97.5	0	0	0	0	0
96.5	0	0	98.95	0	0	0	0	0
88.9	0		53.69		0	0		0
Figure 2E
	Alive				Arrest
sup-35 KO	72	75.93			28	24.07
unk192	99.23	98.67	98.31		0.77	1.33	1.69
unk194	81.21	78.04			18.79	21.96
unk215	95.83	96.19	96.3	95.65	4.17	3.81	3.7	4.35
unk219	95.24	98.69	100	98.22	4.76	1.31	0	1.78
unk220	100	100	97.56	95.5	0	0	2.44	4.5
Figure 2F
	marker			No_marker
ChrV-XZ1516 w. sup-35 KO	0.670732	0.684479		0.329268	0.315521
ChrV-XZ1516 w. unk192	0.75969	0.77027		0.24031	0.22973
ChrV-XZ1516 w. unk194	0.688623	0.701493		0.311377	0.298507
unk215	0.762542	0.77533		0.237458	0.22467
unk219	0.783333	0.756757	0.771084	0.216667	0.243243	0.228916
unk220	0.72973	0.764574	0.754717	0.27027	0.235426	0.245283
ChrIII-XZ1516 w. unk192	0.773663	0.771242	0.748571	0.226337	0.228758	0.251429

## Sheet: Figure 3
Figure 3A
	TA(-/-)						TA(+/-)						TA(+/+)
zina-1 repair in N2	0	0	0	0			0.666667	0.729167	0.645833	0.6875			0.333333	0.270833	0.354167	0.3125
zina-1p(N2)::zina-1(N2*)	0	0	0	0	0		0.666667	0.545455	0.65	0.521739	0.652174		0.333333	0.454545	0.35	0.478261	0.347826
zina-1p(XZ)::zina-1(N2*)	0	0	0	0	0	0	0.75	0.583333	0.666667	0.541667	0.541667	0.782609	0.25	0.416667	0.333333	0.458333	0.458333	0.217391
Figure 3C
	TA(-/-)				TA(+/-)				TA(+/+)
zina-1p::zina-1	0.311475	0.325581	0.305085	0.344828	0.442623	0.348837	0.440678	0.517241	0.245902	0.325581	0.254237	0.137931
zina-1p(N2)::zina-1	0.291667	0.208333	0.166667	0.25	0.416667	0.625	0.625	0.458333	0.291667	0.166667	0.208333	0.291667
ges-1p::zina-1	0.125	0.173913	0.0833333	0.217391	0.666667	0.652174	0.708333	0.521739	0.208333	0.173913	0.208333	0.26087
myo-2p::zina-1	0	0	0	0	0.608696	0.478261	0.619048	0.521739	0.391304	0.521739	0.380952	0.478261
Figure 3D
	N2					sept-1(XZ; unkSi32)					sept-1(N2; unkSi18)
0	1	1	1	1		1	1	0.947917			1	1	0.984375	1
5	0.994382	0.992157	1	0.977273		0.680672	0.727273	0.826087	0.84375	0.820312	1	1	0.993056	0.992188
15	0.973684	1	1	1		0.35	0.206897				1	1	1	0.986301	1
25	1	0.995192	1	1		0.00826446	0.0625				0.988024	1	1	1
35	0.973684	0.989933	1	1		0.00862069	0.00574713				0.873984	0.811189	0.979592	1
45	0.989637	0.992	1	1		0	0	0.00862069	0.00574713		0.910112	0.820144	0.83908	0.983607	0.881579
55	0.990683	0.971591	1	1		0	0	0			0.131579	0.136187	0.192308	0.119266
Figure 3E
	N2/N2				N2/XZ				XZ/XZ
XZ1516	0	0	0	0	0.586957	0.625	0.583333	0.645833	0.413043	0.375	0.416667	0.354167
sept-1(XZ)p::sept-1(N2)	0.208333	0.208333	0.25		0.541667	0.479167	0.479167		0.25	0.3125	0.270833
sept-1(XZ)p::sept-1(N2_recode)	0.340426	0.208333	0.3125	0.229167	0.382979	0.520833	0.541667	0.5	0.276596	0.270833	0.145833	0.270833
Figure 3G
	Alive					Arrest
unk277 RNAi CTR	100	100	100	100	100	0	0	0	0	0
unk277 zina-1 RNAi	100	100	100	100	100	0	0	0	0	0
unk257 RNAi CTR	82.7225	86.875	84.2767	83.1461	89.1667	17.2775	13.125	15.7233	16.8539	10.8333
unk257 zina-1 RNAi	87.013	93.985	80.1887	91.0112	90.4153	12.987	6.01504	19.8113	8.98876	9.58466
unk277 sept-1 RNAi	100	100	100	100	100	0	0	0	0	0
Figure 3H
	Alive					Arrest
unk277 prg-1	1	1	1	1	1	0	0	0	0	0
unk257 prg-1	0.522388	0.344828	0.32	0.254902	0.521739	0.477612	0.655172	0.68	0.745098	0.478261

## Sheet: Figure 4
Figure 4D
XZ1516 - rep1	XZ1516 - rep2	adr-2(-) - rep1	adr-2(-) - rep2
0.261905	0.25	0	0
0.269231	0.287356	0	0
0.269231	0.311111	0	0
0.296296	0.313253	0	0
0.305085	0.317073	0	0
0.307692	0.319149	0	0
0.311475	0.325581	0	0
0.314286	0.326087	0	0
0.32	0.333333	0	0
0.327273	0.338462	0	0
0.328767	0.340426	0	0
0.333333	0.345361	0	0
0.338983	0.367647	0	0
0.339286	0.376471	0	0
0.339623	0.386364	0	0
0.341176	0.39604	0	0
0.352941	0.423729	0	0
0.362069	0.425	0	0
0.37561	0.431507	0	0
0.403846	0.465116	0	0
0.410526	0.47651	0	0
0.416667	0.5	0	0
0.423077	0.5	0	0
0.423077	0.508475	0	0
0.434783	0.517241	0	0
0.437186	0.529412	0	0
0.4375	0.533333	0	0
0.464286	0.545045	0	0
0.5	0.554545	0	0
0.520833	0.569892	0	0
0.536585	0.576271	0	0
0.538462	0.597826	0	0
0.552083	0.602941	0	0
0.555556	0.603448	0	0
0.56	0.613636	0	0
0.571429	0.617801	0	0
0.583333	0.62069	0	0
0.587065	0.652174	0	0
0.613636	0.695455	0	0
0.637931	0.808989	0	0
0.670213	0.904762	0	0
0.678571	0.919598	0	0
0.688776	0.956522	0	0
0.690476		0
0.712121		0
0.865385		0
0.886525		0
1		0

## Sheet: Figure S2
Figure S2C
Long	Long + short
200	578
201	580
201	589
201	588
201	591
201	605
203	605
203	628
203	624
202	627
204	632
202	634
199	633
194	611
190	610
190	609
190	617
192	617
192	622
193	620
193	617
195	619
195	624
193	638
193	641
191	643
186	640
187	637
189	615
188	630
189	624
190	604
190	597
190	591
186	587
193	590
198	595
192	593
188	591
189	584
189	576
189	576
190	579
194	581
192	583
193	572
194	572
196	568
194	564
196	568
196	569
199	576
193	578
193	578
193	583
192	586
192	587
192	589
192	589
191	588
192	577
192	577
192	573
192	572
192	571
192	568
190	568
192	565
193	567
193	573
194	587
193	619
190	625
190	620
188	619
194	617
192	631
189	629
189	638
187	640
183	626
181	624
193	619
200	621
198	622
196	625
195	625
197	615
194	624
195	626
197	619
198	620
195	626
198	619
199	637
200	636
200	636
200	629
204	629
206	630
207	635
207	638
207	638
210	636
206	664
202	671
205	672
205	671
205	677
204	665
196	665
198	638
198	636
200	644
199	646
202	651
202	637
205	655
204	653
203	656
198	656
202	656
202	650
206	641
206	623
204	628
195	636
192	633
193	623
192	624
192	624
192	633
185	630
173	632
173	633
175	636
176	633
176	623
176	623
180	623
180	623
180	626
180	628
180	633
180	642
179	644
179	650
177	650
176	648
171	643
170	643
171	644
175	638
175	637
175	640
175	628
173	629
178	620
178	619
178	619
178	614
178	611
184	623
183	643
186	655
186	661
186	645
184	652
184	650
183	653
186	681
184	684
182	682
182	668
184	660
187	659
187	659
186	658
182	659
182	645
181	648
178	646
183	652
187	656
187	658
173	653
165	640
163	639
165	643
176	646
180	643
180	643
179	638
177	636
177	634
179	629
178	637
177	660
177	662
177	665
173	672
172	675
172	663
171	678
171	678
170	679
173	678
173	679
176	653
177	655
178	670
178	672
176	679
176	681
176	682
175	682
177	683
174	679
173	675
173	671
173	628
173	630
173	644
173	639
173	641
172	642
171	621
174	619
176	616
176	617
173	621
172	619
167	624
171	624
171	617
173	618
172	638
172	641
172	622
169	621
168	626
168	626
167	623
162	644
159	636
167	639
170	635
169	631
168	642
166	651
165	655
164	646
162	641
160	641
162	634
163	632
160	639
161	639
163	633
167	635
167	633
168	634
171	633
171	637
167	643
167	638
170	638
168	620
168	623
168	622
169	625
167	625
167	640
169	634
173	628
177	624
184	633
184	646
183	671
188	691
186	706
183	704
185	709
184	711
185	723
183	724
183	723
183	724
184	725
180	725
185	726
186	727
186	728
184	736
183	732
187	750
187	730
187	736
187	738
187	735
187	753
187	749
179	747
179	17
185	46
182	783
180	788
174	800
172	801
171	809
169	810
171	808
172	818
172	820
173	825
172	812
173	808
171	802
173	803
173	797
168	792
169	786
169	763
170	764
168	762
168	766
168	771
169	769
169	767
169	766
170	766
170	764
166	758
168	794
167	790
171	787
170	784
172	799
172	801
168	817
163	828
165	825
164	827
167	834
167	851
173	879
173	940
173	968
176	975
179	964
179	968
177	972
178	966
178	956
179	961
180	944
180	945
180	937
187	935
194	932
201	932
201	931
202	918
202	916
209	95
210	85
213	18
213	18
214	18
214	18
216	18
220	18
223	18
228	18
228	962
226	979
232	987
229	990
229	990
227	990
227	990
227	990
231	990
229	990
229	990
228	990
228	1005
227	1017
226	1016
225	1012
224	1009
223	1008
222	1002
222	1002
220	999
211	997
212	1005
213	998
212	984
212	1005
218	1020
218	1019
218	1015
225	1015
220	1015
218	991
216	993
218	1000
218	1000
214	1000
231	978
229	971
229	954
232	954
232	959
237	960
243	960
242	961
242	955
242	950
241	948
235	942
237	938
236	935
234	935
227	931
226	919
228	916
227	915
224	909
229	908
235	907
233	905
233	904
232	865
232	865
238	865
241	860
242	849
242	843
241	819
244	793
245	795
245	793
244	782
243	780
250	767
253	767
263	770
269	763
285	761
288	761
289	760
288	757
284	755
285	748
285	748
288	733
286	724
290	719
290	717
288	711
286	695
290	694
288	685
289	678
290	672
293	661
291	662
291	654
289	652
280	653
280	646
279	643
279	633
11	630
11	630
26	630
278	630
279	629
279	629
282	629
282	633
282	621
282	619
283	616
285	614
304	618
300	627
303	630
301	630
329	626
331	625
339	589
339	594
345	602
349	592
350	573
350	567
354	535
353	526
357	524
356	523
365	507
366	487
365	461
368	367
367	325
370	312
370	312
372	292
393	281
393	93
389	61
392
395
396
393
395
400
400
407
407
403
408
407
401
401
400
395
395
385
386
386
387
383
385
387
388
388
390
393
393
387
389
390
390
390
389
387
387
383
382
379
380
381
374
367
367
367
371
366
358
344
360
363
358
356
353
347
349
349
354
355
361
365
361
362
363
366
361
361
360
353
346
346
353
353
353
345
345
334
335
335
339
338
343
344
338
340
338
320
316
307
314
320
324
332
341
320
317
318
320
324
323
324
321
321
321
319
318
318
318
316
314
314
310
11
15
314
314
314
314
309
309
309
309
308
299
289
285
282
282
280
274
269
269
268
264
262
260
251
251
246
245
245
245
245
237
237
231
233
231
228
221
220
217
217
216
216
215
213
210
206
205
205
201
197
197
193
193
193
193
193
193
190
189
189
187
187
186
186
185
182
182
179
177
176
176
176
176
176
168
168
168
164
163
162
160
154
154
153
152
151
151
151
141
135
134
133
133
133
132
130
127
124
118
116
113
112
111
106
99
99
99
99
99
99
92
91
89
89
88
83
82
82
77
77
69
66
65
63
63
55
54
53
43
34
32
23
13
13
13
12
11
11
11
11
11
11
11
11
11
11
11
11
11
11

## Sheet: Figure S3
Figure S3A
XZ1516(T+/-)
	TA(-/-)				TA(+/-)				TA(+/+)
Alive	0.202128	0.284553	0.223684		0.489362	0.504065	0.578947		0.308511	0.211382	0.197368
Arrest	0	0	0		0	0	0		0	0	0
XZ1516(TA+/-)
	TA(-/-)				TA(+/-)				TA(+/+)
Alive	0	0	0		0.59322	0.708333	0.75		0.40678	0.291667	0.25
Arrest	0.793103	0.958333	0.903226		0.103448	0.0416667	0.0967742		0.103448	0	0
N2(TA)/XZ1516(TA-)
	TA(-/-)				TA(+/-)				TA(+/+)
Alive	0	0	0	0	0.74	0.604651	0.612903	0.653333	0.26	0.395349	0.387097	0.346667
Arrest	0.981481	0.954545	0.913043	1	0.0185185	0.0454546	0.0434783	0	0	0	0.0434783	0
N2(TA)/N2
	TA(-/-)				TA(+/-)				TA(+/+)
Alive	0	0	0	0	0.730769	0.675676	0.704545	0.666667	0.269231	0.324324	0.295455	0.333333
Arrest	1	1	0.976744		0	0	0		0	0	0.0232558

## Sheet: Figure S5
Figure 5A
	sept-1(N2)			sept-1(XZ)
15 mins	7.33	6.555	6.629	7.112	7.257	8.068
30 mins	5.83	8.587	8.953	6.209	10.524	10.3
60 mins	10.14	9.082	9.108	10.15	10.427	10.005
Figure 5C
	N2				sept-1(XZ; unkSi32)			sept-1(N2; unkSi18)
L1 - 0 min	1	1	1	1	1	1	0.947917	1	1	0.984375	1
L1 - 30 min	0.996516	0.989899	1		0.00826446	0.00662252	0	0.939815	0.994595	0.958904
L1 - 60 min	0.976864	0.989967	0.985507	1	0	0	0	0	0.2625	0.0900901	0.0731707
	N2				sept-1(XZ; unkSi32)						sept-1(N2; unkSi18)
L4 - 0 min	1	1	1		1	1	0.947917				1	1		1
L4 - 30 min	1	1	1		0.875862	0.865248	0.750903	0.795082			0.98916	1	1
L4 - 60 min	1	1	1	1	0.385475	0.352941	0.408333	0.323529	0.373333	0.223684	0.672727	0.68254	0.682692	0.855263	0.670455	0.62069
Figure 5D
N2 Control	0.753529	0.783981	0.753774	0.775227	0.515194	0.652964	0.769372	0.775592	0.717941	0.767792	0.801335	0.637534	0.77181	0.770299	0.723	0.769873	0.764208	0.68937	0.759843	0.720937	0.736984	0.687463	0.809186	0.799829	0.769369	0.723583	0.710974	0.688723	0.728217	0.730802	0.809937	0.732098	0.826219	0.733152	0.871044	0.700635
N2 heatshock	0.818765	0.691577	0.714123	0.721102	0.5739	0.711458	0.808135	0.675722	0.718902	0.759934	0.776248	0.890843	0.853549	0.831828	0.744427	0.75136	0.677171	0.792079	0.739529	0.750441	0.749698	0.783994	0.818076	0.998476	0.822153	0.789555	0.77193	0.756806	0.73716	0.826397	0.74705	0.740148	0.724632	0.807222	0.803947	0.799263
hs-sept-1(XZ) control	0.692047	0.782739	0.721688	0.809828	0.790712	0.798722	0.679949	0.639897	0.732332	0.792477	0.67184	0.777056	0.653862	0.68316	0.661384	0.615319	0.628817	0.639659	0.793395	0.800968	0.775857	0.82867	0.767914	0.781656	0.83443	0.771309	0.836807	0.821372	0.732203	0.742352	0.736231	0.794334	0.769737	0.785255	0.747511	0.753982
hs-sept-1(XZ) heatshock	0.463212	0.325239	0.444035	0.392968	0.350462	0.323264	0.387492	0.351172	0.381446	0.455502	0.374129	0.370822	0.389812	0.439282	0.464145	0.321133	0.457493	0.362347	0.336286	0.406214	0.367201	0.393673	0.371469	0.342841	0.302761	0.286108	0.229855	0.393966	0.423773	0.468256	0.429495	0.533333	0.41619	0.465335	0.371662	0.376961
hs-sept-1(N2) control	0.711747	0.829068	0.803662	0.80099	0.736689	0.749296	0.721778	0.760014	0.666408	0.750185	0.750939	0.796952	0.737156	0.76247	0.727209	0.759551	0.733213	0.684622	0.556059	0.788361	0.770335	0.80042	0.745279	0.712934	0.715949	0.782542	0.773328	0.754764	0.746511	0.871813	0.664063	0.66348	0.778648	0.719753	0.765804	0.741155
hs-sept-1(N2) heatshock	0.555372	0.452228	0.471135	0.49967	0.5827	0.619017	0.49113	0.393502	0.556911	0.583675	0.656381	0.729701	0.595664	0.738916	0.493659	0.402639	0.563897	0.471332	0.617161	0.580742	0.583992	0.552175	0.505777	0.472072	0.591021	0.543321	0.629027	0.511202	0.638402	0.587447	0.531699	0.536273	0.539693	0.742815	0.627749	0.637314

## Sheet: Figure S6
Figure S6A
	sept-1(XZ1516)p::TagRFP in XZ1516												sept-1(N2)p::TagRFP in XZ1516
L1 - pharynx	11626	5947	21000	1749	17544	17186	11389	15890	14738	8290	1910	4957	437	438	2389	1168	269	262	390	524	362	1136	1835	2283
Adult - pharynx	32532	16941	11387	24928	13214	21504	39305	36837	11418	16642	33444	22104	161	429	353	251	502	298	544	269	625	194	295	434
	sept-1(XZ1516)p::TagRFP in XZ1516												sept-1(N2)p::TagRFP in XZ1516
L1 - intestine	1478	857	6507	1208	1759	900	3678	3074	782	568	1046	2132	568	894	255	939	870	739	720	550	1432	693	340	936
Adult - intestine	2188	5437	2673	601	2750	15000	5284	1524	1722	4271	2133	3067	439	270	265	447	275	502	247	543	198	150	189	150
Figure S6B
	sept-1(XZ1516)p::TagRFP in N2												sept-1(N2)p::TagRFP in N2
L1 - pharynx	139	3750	389	381	560	278	344	355	348	553	348	553	182	182	240	191	266	219	220	225	189	187	201	186
Adult - pharynx	14313	8437	10378	13401	13944	15063	10181	11402	42742	45081	11468	10089	423	199	350	701	377	200	1344	815	1096	556	396	1279
	sept-1(XZ1516)p::TagRFP in N2												sept-1(N2)p::TagRFP in N2
L1 - intestine	345	421	3367	3824	4498	3612	4095	3863	440	4292	4953	4227	251	236	351	262	491	349	331	245	315	284	328	273
Adult - intestine	1359	1320	1167	1045	876	565	1619	803	1890	1026	1330	4461	743	1198	273	511	580	1181	336	1098	591	1253	799	555

[truncated: 1 more sheets: Figure S7]
